# Supplementary material for: Diaquadi-μ-formato-bis­{μ-2,2′-[propane-1,3-diylbis(nitrilo­methanylyl­idene)]diphenolato}cadmium(II)dinickel(II) dihydrate
Source: Acta Crystallogr Sect E Struct Rep Online. 2012 Jul 28;68(Pt 8):m1122–3. doi: 10.1107/S1600536812029583 (PMC3414165; doi:10.1107/S1600536812029583)
Supplement: Supplementary file 1 [file e-68-m1122-sup1.cif]

##############################################################################
#                                                                            #
# This CIF contains the data in a paper accepted for publication in          #
# Acta Crystallographica Section E. It conforms to the requirements of       #
# Notes for Authors for Acta Crystallographica Section E, and has been       #
# peer reviewed under the auspices of the IUCr Commission on Journals.       #
#                                                                            #
# Full details of the Crystallographic Information File format               #
# are given in the paper "The Crystallographic Information File (CIF):       #
# a New Standard Archive File for Crystallography" by S. R. Hall, F. H.      #
# Allen and I. D. Brown [Acta Cryst. (1991), A47, 655-685].                  #
#                                                                            #
# The current version of the core CIF dictionary is obtainable from          #
# ftp://ftp.iucr.org/pub/cif_core.dic.                                       #
#                                                                            #
# Software is freely available for graphical display of the structure(s)     #
# in this CIF. For information consult the CIF software page                 #
# http://www.iucr.org/resources/cif/software.                                #
#                                                                            #
# This file may be used for bona fide research purposes within the           #
# scientific community so long as proper attribution is given to the journal # 
# article from which it was obtained.                                        #
#                                                                            #
##############################################################################
data_I
_audit_creation_method     SHELXL-97
_chemical_name_systematic
;
Diaqua-1\k<i>O</i>,3\k<i>O</i>-di-\m-formato-
1:2\k^2^<i>O</i>:<i>O</i>';2:3\k^2^<i>O</i>:<i>O</i>'-bis{\m-2,2'-[propane-
1,3-diylbis(nitrilomethanylylidene)]diphenolato}-
1:2\k^6^<i>O</i>,<i>N</i>,<i>N</i>',<i>O</i>':<i>O</i>,<i>O</i>';
2:3\k^6^<i>O</i>,<i>O</i>':<i>O</i>,<i>N</i>,<i>N</i>',<i>O</i>'-
2-cadmium(II)-1,3-dinickel(II) dihydrate
;
_chemical_name_common
;
Diaquadi-\m-formato-bis{\m-2,2'-[propane-1,3-
diylbis(nitrilomethanylylidene)]diphenolato}cadmium(II)dinickel(II) dihydrate
;
_chemical_formula_moiety     'C36 H38 Cd N4 Ni2 O10, 2(H2 O)'
_chemical_formula_sum     'C36 H42 Cd N4 Ni2 O12'
_chemical_formula_iupac     '[Cd Ni2 (C17 H16 N2 O2)2 (H C O2)2 (H2 O)2], 2H2 O'
_chemical_formula_weight     952.56
_chemical_melting_point     ?
_symmetry_cell_setting     triclinic
_symmetry_space_group_name_H-M     'P -1'
_symmetry_space_group_name_Hall     '-P 1'
loop_
    _symmetry_equiv_pos_as_xyz
    'x, y, z'
    '-x, -y, -z'
_cell_length_a     9.6769(9)
_cell_length_b     10.6596(10)
_cell_length_c     10.7996(10)
_cell_angle_alpha     72.8510(10)
_cell_angle_beta     63.5510(10)
_cell_angle_gamma     81.4780(10)
_cell_volume     952.87(15)
_cell_formula_units_Z     1
_cell_measurement_reflns_used     2961
_cell_measurement_theta_min     2.44
_cell_measurement_theta_max     27.51
_cell_measurement_temperature     298(2)
_exptl_crystal_description     Block
_exptl_crystal_colour     Green
_exptl_crystal_size_max     0.26
_exptl_crystal_size_mid     0.20
_exptl_crystal_size_min     0.19
_exptl_crystal_density_diffrn     1.660
_exptl_crystal_density_meas     ?
_exptl_crystal_density_method     'not measured'
_exptl_crystal_F_000     486
_exptl_absorpt_coefficient_mu     1.598
_exptl_absorpt_correction_type     multi-scan
_exptl_absorpt_process_details     '(SADABS; Bruker, 2002)'
_exptl_absorpt_correction_T_min     0.6814
_exptl_absorpt_correction_T_max     0.7511
_diffrn_ambient_temperature     298(2)
_diffrn_radiation_type     MoK\a
_diffrn_radiation_wavelength     0.71073
_diffrn_radiation_source     'fine-focus sealed tube'
_diffrn_radiation_monochromator     graphite
_diffrn_measurement_device_type     'Bruker SMART 1000'
_diffrn_measurement_method     '\f and \w scan'
_diffrn_detector_area_resol_mean     ?
_diffrn_reflns_number     4842
_diffrn_reflns_av_R_equivalents     0.0125
_diffrn_reflns_av_sigmaI/netI     0.0264
_diffrn_reflns_theta_min     2.00
_diffrn_reflns_theta_max     25.30
_diffrn_reflns_theta_full     25.30
_diffrn_measured_fraction_theta_max     0.988
_diffrn_measured_fraction_theta_full     0.988
_diffrn_reflns_limit_h_min     -11
_diffrn_reflns_limit_h_max     11
_diffrn_reflns_limit_k_min     -12
_diffrn_reflns_limit_k_max     12
_diffrn_reflns_limit_l_min     -12
_diffrn_reflns_limit_l_max     11
_diffrn_standards_number     0
_diffrn_standards_interval_count     ?
_diffrn_standards_interval_time     ?
_diffrn_standards_decay_%     ?
_refine_special_details
;
Refinement of <i>F</i>^2^ against ALL reflections. The weighted <i>R</i>-factor
<i>wR</i> and goodness of fit <i>S</i> are based on <i>F</i>^2^, conventional
<i>R</i>-factors <i>R</i> are based on <i>F</i>, with <i>F</i> set to zero for
negative <i>F</i>^2^. The threshold expression of <i>F</i>^2^ >
\s(<i>F</i>^2^) is used only for calculating <i>R</i>-factors(gt) <i>etc</i>.
and is not relevant to the choice of reflections for refinement.
<i>R</i>-factors based on <i>F</i>^2^ are statistically about twice as large
as those based on <i>F</i>, and <i>R</i>- factors based on ALL data will be
even larger.
;
_reflns_number_total     3423
_reflns_number_gt     2910
_reflns_threshold_expression     I>2sigma(I)
_refine_ls_structure_factor_coef     Fsqd
_refine_ls_matrix_type     full
_refine_ls_R_factor_all     0.0335
_refine_ls_R_factor_gt     0.0263
_refine_ls_wR_factor_gt     0.0708
_refine_ls_wR_factor_ref     0.0736
_refine_ls_goodness_of_fit_ref     1.063
_refine_ls_restrained_S_all     1.063
_refine_ls_number_reflns     3423
_refine_ls_number_parameters     259
_refine_ls_number_restraints     0
_refine_ls_hydrogen_treatment     constr
_refine_ls_weighting_scheme     calc
_refine_ls_weighting_details
         'calc w=1/[\s^2^(Fo^2^)+(0.0350P)^2^+0.5660P] where P=(Fo^2^+2Fc^2^)/3'
_atom_sites_solution_hydrogens     geom
_atom_sites_solution_primary     direct
_atom_sites_solution_secondary     difmap
_refine_ls_shift/su_max     0.000
_refine_ls_shift/su_mean     0.000
_refine_diff_density_max     0.458
_refine_diff_density_min     -0.379
_refine_ls_extinction_method     none
_refine_ls_extinction_coef     ?
loop_
    _atom_type_symbol
    _atom_type_description
    _atom_type_scat_dispersion_real
    _atom_type_scat_dispersion_imag
    _atom_type_scat_source
    'C' 'C' 0.0033 0.0016
                         'International Tables Vol C Tables 4.2.6.8 and 6.1.1.4'
    'H' 'H' 0.0000 0.0000
                         'International Tables Vol C Tables 4.2.6.8 and 6.1.1.4'
    'Cd' 'Cd' -0.8075 1.2024
                         'International Tables Vol C Tables 4.2.6.8 and 6.1.1.4'
    'N' 'N' 0.0061 0.0033
                         'International Tables Vol C Tables 4.2.6.8 and 6.1.1.4'
    'Ni' 'Ni' 0.3393 1.1124
                         'International Tables Vol C Tables 4.2.6.8 and 6.1.1.4'
    'O' 'O' 0.0106 0.0060
                         'International Tables Vol C Tables 4.2.6.8 and 6.1.1.4'
_computing_data_collection     'SMART (Bruker, 2002)'
_computing_cell_refinement     'SAINT (Bruker, 2002)'
_computing_data_reduction     'SAINT (Bruker, 2002)'
_computing_structure_solution     'SHELXTL (Sheldrick, 2008)'
_computing_structure_refinement     'SHELXTL (Sheldrick, 2008)'
_computing_molecular_graphics     'SHELXTL (Sheldrick, 2008)'
_computing_publication_material     'SHELXTL (Sheldrick, 2008)'
loop_
    _atom_site_type_symbol
    _atom_site_label
    _atom_site_fract_x
    _atom_site_fract_y
    _atom_site_fract_z
    _atom_site_U_iso_or_equiv
    _atom_site_adp_type
    _atom_site_calc_flag
    _atom_site_refinement_flags
    _atom_site_occupancy
    _atom_site_symmetry_multiplicity
    _atom_site_disorder_assembly
    _atom_site_disorder_group
    Cd Cd1 0.0000 0.5000 1.0000 0.03673(10) Uani d S 1 2 . .
    Ni Ni1 0.14492(4) 0.34996(3) 0.74567(3) 0.03560(11) Uani d . 1 1 . .
    N N1 0.3127(3) 0.3988(3) 0.5419(3) 0.0436(6) Uani d . 1 1 . .
    N N2 0.1331(3) 0.1589(2) 0.7553(3) 0.0422(6) Uani d . 1 1 . .
    C C18 0.3150(4) 0.3266(3) 0.9271(3) 0.0505(8) Uani d . 1 1 . .
    H H18 0.4012 0.2946 0.9443 0.061 Uiso calc R 1 1 . .
    C C1 0.1565(3) 0.6410(3) 0.6481(3) 0.0400(6) Uani d . 1 1 . .
    C C2 0.0920(4) 0.7624(3) 0.6718(3) 0.0513(8) Uani d . 1 1 . .
    H H2A 0.0320 0.7688 0.7651 0.062 Uiso calc R 1 1 . .
    C C3 0.1151(4) 0.8742(3) 0.5589(4) 0.0612(9) Uani d . 1 1 . .
    H H3A 0.0695 0.9538 0.5774 0.073 Uiso calc R 1 1 . .
    C C4 0.2056(5) 0.8674(4) 0.4197(4) 0.0648(10) Uani d . 1 1 . .
    H H4A 0.2214 0.9421 0.3441 0.078 Uiso calc R 1 1 . .
    C C5 0.2714(4) 0.7498(4) 0.3942(3) 0.0564(9) Uani d . 1 1 . .
    H H5 0.3332 0.7463 0.3002 0.068 Uiso calc R 1 1 . .
    C C6 0.2496(3) 0.6343(3) 0.5041(3) 0.0414(7) Uani d . 1 1 . .
    C C7 0.3309(3) 0.5174(3) 0.4631(3) 0.0464(7) Uani d . 1 1 . .
    H H7A 0.4049 0.5294 0.3690 0.056 Uiso calc R 1 1 . .
    C C8 0.4152(4) 0.2974(4) 0.4767(4) 0.0570(9) Uani d . 1 1 . .
    H H8A 0.4948 0.2743 0.5114 0.068 Uiso calc R 1 1 . .
    H H8B 0.4655 0.3332 0.3738 0.068 Uiso calc R 1 1 . .
    C C9 0.3312(4) 0.1736(3) 0.5090(3) 0.0560(8) Uani d . 1 1 . .
    H H9A 0.2448 0.1979 0.4835 0.067 Uiso calc R 1 1 . .
    H H9B 0.4010 0.1178 0.4496 0.067 Uiso calc R 1 1 . .
    C C10 0.2717(4) 0.0959(3) 0.6650(3) 0.0538(8) Uani d . 1 1 . .
    H H10A 0.2475 0.0077 0.6736 0.065 Uiso calc R 1 1 . .
    H H10B 0.3515 0.0891 0.6979 0.065 Uiso calc R 1 1 . .
    C C11 0.0120(4) 0.0914(3) 0.8338(3) 0.0456(7) Uani d . 1 1 . .
    H H11A 0.0181 0.0056 0.8270 0.055 Uiso calc R 1 1 . .
    C C12 -0.1348(3) 0.1337(3) 0.9328(3) 0.0413(6) Uani d . 1 1 . .
    C C13 -0.2637(4) 0.0565(3) 0.9825(3) 0.0548(8) Uani d . 1 1 . .
    H H13A -0.2512 -0.0186 0.9512 0.066 Uiso calc R 1 1 . .
    C C14 -0.4076(4) 0.0884(4) 1.0757(4) 0.0604(9) Uani d . 1 1 . .
    H H14A -0.4920 0.0372 1.1051 0.072 Uiso calc R 1 1 . .
    C C15 -0.4247(4) 0.1982(4) 1.1251(3) 0.0561(8) Uani d . 1 1 . .
    H H15A -0.5218 0.2211 1.1879 0.067 Uiso calc R 1 1 . .
    C C16 -0.3002(4) 0.2741(3) 1.0828(3) 0.0481(7) Uani d . 1 1 . .
    H H16A -0.3143 0.3455 1.1204 0.058 Uiso calc R 1 1 . .
    C C17 -0.1523(3) 0.2462(3) 0.9842(3) 0.0381(6) Uani d . 1 1 . .
    O O1 0.1331(2) 0.53609(19) 0.75777(19) 0.0421(5) Uani d . 1 1 . .
    O O2 -0.0344(2) 0.32089(19) 0.9431(2) 0.0417(5) Uani d . 1 1 . .
    O O3 0.3110(2) 0.2997(2) 0.8257(2) 0.0511(5) Uani d . 1 1 . .
    O O4 0.2196(3) 0.3909(2) 1.0107(2) 0.0526(5) Uani d . 1 1 . .
    O O5 -0.0232(2) 0.4059(2) 0.6516(2) 0.0500(5) Uani d . 1 1 . .
    H H5A -0.0308 0.4888 0.6383 0.075 Uiso d R 1 1 . .
    H H5B -0.1151 0.3808 0.7073 0.075 Uiso d R 1 1 . .
    O O6 0.7024(5) 0.5266(5) 0.8119(5) 0.0835(12) Uani d P 0.75 1 A 1
    H H6A 0.6220 0.4853 0.8354 0.125 Uiso d PR 0.75 1 A 1
    H H6B 0.7155 0.5206 0.8862 0.125 Uiso d PR 0.75 1 A 1
    O O6' 0.7860(15) 0.6031(14) 0.7325(14) 0.080(3) Uani d P 0.25 1 B 2
    H H6'A 0.8187 0.6774 0.6749 0.120 Uiso d PR 0.25 1 B 2
    H H6'B 0.7223 0.6136 0.8141 0.120 Uiso d PR 0.25 1 B 2
loop_
    _atom_site_aniso_label
    _atom_site_aniso_U_11
    _atom_site_aniso_U_22
    _atom_site_aniso_U_33
    _atom_site_aniso_U_12
    _atom_site_aniso_U_13
    _atom_site_aniso_U_23
    Cd1 0.04646(18) 0.03992(17) 0.02905(16) -0.00391(12) -0.01648(13)
                                                                    -0.01410(12)
    Ni1 0.0396(2) 0.0408(2) 0.0300(2) -0.00399(15) -0.01343(16) -0.01492(15)
    N1 0.0385(13) 0.0612(17) 0.0360(13) -0.0067(11) -0.0126(11) -0.0221(12)
    N2 0.0485(14) 0.0436(14) 0.0400(13) 0.0036(11) -0.0197(12) -0.0190(11)
    C18 0.0474(17) 0.063(2) 0.0515(19) 0.0053(15) -0.0289(15) -0.0198(16)
    C1 0.0450(16) 0.0472(17) 0.0335(14) -0.0146(13) -0.0195(13) -0.0074(12)
    C2 0.067(2) 0.0481(18) 0.0425(17) -0.0047(15) -0.0257(16) -0.0108(14)
    C3 0.081(2) 0.050(2) 0.059(2) -0.0018(17) -0.039(2) -0.0084(16)
    C4 0.084(3) 0.057(2) 0.050(2) -0.0139(19) -0.0354(19) 0.0084(17)
    C5 0.056(2) 0.076(2) 0.0336(16) -0.0190(17) -0.0180(15) -0.0025(16)
    C6 0.0412(15) 0.0542(18) 0.0317(14) -0.0138(13) -0.0167(12) -0.0069(13)
    C7 0.0400(16) 0.070(2) 0.0305(14) -0.0145(15) -0.0100(13) -0.0168(15)
    C8 0.0408(17) 0.080(2) 0.053(2) -0.0002(16) -0.0107(15) -0.0364(18)
    C9 0.057(2) 0.067(2) 0.0493(19) 0.0056(16) -0.0175(16) -0.0351(17)
    C10 0.0561(19) 0.056(2) 0.057(2) 0.0106(15) -0.0255(16) -0.0295(16)
    C11 0.066(2) 0.0333(15) 0.0457(17) -0.0001(14) -0.0289(16) -0.0145(13)
    C12 0.0546(17) 0.0387(15) 0.0327(14) -0.0104(13) -0.0201(13) -0.0052(12)
    C13 0.074(2) 0.0514(19) 0.0453(18) -0.0232(16) -0.0268(17) -0.0083(15)
    C14 0.060(2) 0.073(2) 0.0476(19) -0.0314(18) -0.0198(17) -0.0063(17)
    C15 0.0500(18) 0.074(2) 0.0412(17) -0.0136(16) -0.0160(15) -0.0095(16)
    C16 0.0530(18) 0.0515(18) 0.0388(16) -0.0081(14) -0.0161(14) -0.0124(14)
    C17 0.0480(16) 0.0388(15) 0.0277(13) -0.0096(12) -0.0166(12) -0.0036(11)
    O1 0.0574(12) 0.0413(11) 0.0281(10) -0.0093(9) -0.0155(9) -0.0099(8)
    O2 0.0470(11) 0.0442(11) 0.0349(10) -0.0105(9) -0.0110(9) -0.0173(9)
    O3 0.0514(12) 0.0668(14) 0.0488(12) 0.0087(10) -0.0282(11) -0.0278(11)
    O4 0.0573(13) 0.0668(14) 0.0501(13) 0.0111(11) -0.0320(11) -0.0294(11)
    O5 0.0472(12) 0.0574(13) 0.0495(12) -0.0086(10) -0.0220(10) -0.0135(10)
    O6 0.088(3) 0.119(4) 0.084(3) 0.033(3) -0.061(3) -0.060(3)
    O6' 0.083(9) 0.096(10) 0.081(9) 0.016(7) -0.052(7) -0.032(7)
_geom_special_details
;
All e.s.d.'s (except the e.s.d. in the dihedral angle between two l.s. planes)
are estimated using the full covariance matrix. The cell e.s.d.'s are taken
into account individually in the estimation of e.s.d.'s in distances, angles
and torsion angles; correlations between e.s.d.'s in cell parameters are only
used when they are defined by crystal symmetry. An approximate (isotropic)
treatment of cell e.s.d.'s is used for estimating e.s.d.'s involving l.s.
planes.
;
loop_
    _geom_bond_atom_site_label_1
    _geom_bond_atom_site_label_2
    _geom_bond_site_symmetry_2
    _geom_bond_distance
    _geom_bond_publ_flag
    Cd1 O1 . 2.2809(18) y
    Cd1 O1 2_567 2.2809(18) ?
    Cd1 O2 . 2.2799(18) y
    Cd1 O2 2_567 2.2799(18) ?
    Cd1 O4 2_567 2.300(2) ?
    Cd1 O4 . 2.300(2) y
    Ni1 O1 . 2.0098(19) y
    Ni1 O2 . 2.0313(19) y
    Ni1 O3 . 2.080(2) y
    Ni1 O5 . 2.205(2) y
    Ni1 N1 . 2.035(2) y
    Ni1 N2 . 2.026(2) y
    N1 C7 . 1.285(4) ?
    N1 C8 . 1.469(4) ?
    N2 C11 . 1.271(4) ?
    N2 C10 . 1.469(4) ?
    C18 O3 . 1.228(4) ?
    C18 O4 . 1.254(4) ?
    C18 H18 . 0.9300 ?
    C1 O1 . 1.326(3) ?
    C1 C2 . 1.394(4) ?
    C1 C6 . 1.426(4) ?
    C2 C3 . 1.391(4) ?
    C2 H2A . 0.9300 ?
    C3 C4 . 1.381(5) ?
    C3 H3A . 0.9300 ?
    C4 C5 . 1.365(5) ?
    C4 H4A . 0.9300 ?
    C5 C6 . 1.401(4) ?
    C5 H5 . 0.9300 ?
    C6 C7 . 1.446(4) ?
    C7 H7A . 0.9300 ?
    C8 C9 . 1.522(5) ?
    C8 H8A . 0.9700 ?
    C8 H8B . 0.9700 ?
    C9 C10 . 1.520(5) ?
    C9 H9A . 0.9700 ?
    C9 H9B . 0.9700 ?
    C10 H10A . 0.9700 ?
    C10 H10B . 0.9700 ?
    C11 C12 . 1.451(4) ?
    C11 H11A . 0.9300 ?
    C12 C13 . 1.403(4) ?
    C12 C17 . 1.423(4) ?
    C13 C14 . 1.371(5) ?
    C13 H13A . 0.9300 ?
    C14 C15 . 1.384(5) ?
    C14 H14A . 0.9300 ?
    C15 C16 . 1.377(4) ?
    C15 H15A . 0.9300 ?
    C16 C17 . 1.404(4) ?
    C16 H16A . 0.9300 ?
    C17 O2 . 1.320(3) ?
    O5 H5A . 0.8500 ?
    O5 H5B . 0.8500 ?
    O6 H6A . 0.8501 ?
    O6 H6B . 0.8499 ?
    O6 H6'B . 0.9835 ?
    O6' H6'A . 0.8500 ?
    O6' H6'B . 0.8500 ?
loop_
    _geom_angle_atom_site_label_1
    _geom_angle_atom_site_label_2
    _geom_angle_atom_site_label_3
    _geom_angle_site_symmetry_1
    _geom_angle_site_symmetry_3
    _geom_angle
    _geom_angle_publ_flag
    O2 Cd1 O2 . 2_567 180.0 ?
    O2 Cd1 O1 . . 73.23(7) ?
    O2 Cd1 O1 2_567 . 106.77(7) ?
    O2 Cd1 O1 . 2_567 106.77(7) ?
    O2 Cd1 O1 2_567 2_567 73.23(7) ?
    O1 Cd1 O1 . 2_567 180.0 ?
    O2 Cd1 O4 . 2_567 94.86(7) ?
    O2 Cd1 O4 2_567 2_567 85.14(7) ?
    O1 Cd1 O4 . 2_567 94.24(7) ?
    O1 Cd1 O4 2_567 2_567 85.76(7) ?
    O2 Cd1 O4 . . 85.14(7) ?
    O2 Cd1 O4 2_567 . 94.86(7) ?
    O1 Cd1 O4 . . 85.76(7) ?
    O1 Cd1 O4 2_567 . 94.24(7) ?
    O4 Cd1 O4 2_567 . 180.0 ?
    O1 Ni1 N2 . . 173.13(9) ?
    O1 Ni1 O2 . . 84.62(8) ?
    N2 Ni1 O2 . . 88.57(9) ?
    O1 Ni1 N1 . . 90.47(9) ?
    N2 Ni1 N1 . . 96.25(10) ?
    O2 Ni1 N1 . . 173.51(9) ?
    O1 Ni1 O3 . . 91.60(8) ?
    N2 Ni1 O3 . . 89.79(9) ?
    O2 Ni1 O3 . . 93.73(8) ?
    N1 Ni1 O3 . . 90.65(9) ?
    O1 Ni1 O5 . . 88.29(8) ?
    N2 Ni1 O5 . . 90.61(9) ?
    O2 Ni1 O5 . . 88.68(8) ?
    N1 Ni1 O5 . . 86.92(9) ?
    O3 Ni1 O5 . . 177.57(8) ?
    C7 N1 C8 . . 117.0(3) ?
    C7 N1 Ni1 . . 122.2(2) ?
    C8 N1 Ni1 . . 120.7(2) ?
    C11 N2 C10 . . 118.3(3) ?
    C11 N2 Ni1 . . 123.6(2) ?
    C10 N2 Ni1 . . 118.0(2) ?
    O3 C18 O4 . . 129.4(3) ?
    O3 C18 H18 . . 115.3 ?
    O4 C18 H18 . . 115.3 ?
    O1 C1 C2 . . 120.2(3) ?
    O1 C1 C6 . . 121.7(3) ?
    C2 C1 C6 . . 118.1(3) ?
    C3 C2 C1 . . 121.5(3) ?
    C3 C2 H2A . . 119.2 ?
    C1 C2 H2A . . 119.2 ?
    C4 C3 C2 . . 120.2(3) ?
    C4 C3 H3A . . 119.9 ?
    C2 C3 H3A . . 119.9 ?
    C5 C4 C3 . . 119.2(3) ?
    C5 C4 H4A . . 120.4 ?
    C3 C4 H4A . . 120.4 ?
    C4 C5 C6 . . 122.6(3) ?
    C4 C5 H5 . . 118.7 ?
    C6 C5 H5 . . 118.7 ?
    C5 C6 C1 . . 118.3(3) ?
    C5 C6 C7 . . 117.0(3) ?
    C1 C6 C7 . . 124.5(3) ?
    N1 C7 C6 . . 127.5(3) ?
    N1 C7 H7A . . 116.3 ?
    C6 C7 H7A . . 116.3 ?
    N1 C8 C9 . . 113.2(3) ?
    N1 C8 H8A . . 108.9 ?
    C9 C8 H8A . . 108.9 ?
    N1 C8 H8B . . 108.9 ?
    C9 C8 H8B . . 108.9 ?
    H8A C8 H8B . . 107.7 ?
    C10 C9 C8 . . 113.5(3) ?
    C10 C9 H9A . . 108.9 ?
    C8 C9 H9A . . 108.9 ?
    C10 C9 H9B . . 108.9 ?
    C8 C9 H9B . . 108.9 ?
    H9A C9 H9B . . 107.7 ?
    N2 C10 C9 . . 111.2(3) ?
    N2 C10 H10A . . 109.4 ?
    C9 C10 H10A . . 109.4 ?
    N2 C10 H10B . . 109.4 ?
    C9 C10 H10B . . 109.4 ?
    H10A C10 H10B . . 108.0 ?
    N2 C11 C12 . . 127.0(3) ?
    N2 C11 H11A . . 116.5 ?
    C12 C11 H11A . . 116.5 ?
    C13 C12 C17 . . 119.2(3) ?
    C13 C12 C11 . . 117.6(3) ?
    C17 C12 C11 . . 123.2(3) ?
    C14 C13 C12 . . 122.1(3) ?
    C14 C13 H13A . . 119.0 ?
    C12 C13 H13A . . 119.0 ?
    C13 C14 C15 . . 118.7(3) ?
    C13 C14 H14A . . 120.6 ?
    C15 C14 H14A . . 120.6 ?
    C16 C15 C14 . . 121.0(3) ?
    C16 C15 H15A . . 119.5 ?
    C14 C15 H15A . . 119.5 ?
    C15 C16 C17 . . 121.5(3) ?
    C15 C16 H16A . . 119.2 ?
    C17 C16 H16A . . 119.2 ?
    O2 C17 C16 . . 120.9(3) ?
    O2 C17 C12 . . 121.7(3) ?
    C16 C17 C12 . . 117.4(3) ?
    C1 O1 Ni1 . . 124.49(17) ?
    C1 O1 Cd1 . . 134.11(18) ?
    Ni1 O1 Cd1 . . 98.29(8) ?
    C17 O2 Ni1 . . 123.09(16) ?
    C17 O2 Cd1 . . 135.04(17) ?
    Ni1 O2 Cd1 . . 97.69(7) ?
    C18 O3 Ni1 . . 129.3(2) ?
    C18 O4 Cd1 . . 127.57(19) ?
    Ni1 O5 H5A . . 103.0 ?
    Ni1 O5 H5B . . 115.7 ?
    H5A O5 H5B . . 103.2 ?
    H6A O6 H6B . . 109.5 ?
    H6A O6 H6'B . . 135.0 ?
    H6B O6 H6'B . . 69.8 ?
    H6'A O6' H6'B . . 109.5 ?
loop_
    _geom_hbond_atom_site_label_D
    _geom_hbond_atom_site_label_H
    _geom_hbond_atom_site_label_A
    _geom_hbond_site_symmetry_A
    _geom_hbond_distance_DH
    _geom_hbond_distance_HA
    _geom_hbond_distance_DA
    _geom_hbond_angle_DHA
    O5 H5A O6' 1_455 0.85 2.04 2.662(12) 129.8
    O5 H5B O6 1_455 0.85 2.29 2.812(4) 119.7
    O6 H6B O4 2_667 0.85 1.98 2.737(4) 147.0
    O6' H6'B O4 2_667 0.85 2.19 2.769(12) 125.4
data_global
_journal_date_recd_electronic     2012-06-27
_journal_date_accepted     2012-06-28
_journal_name_full     'Acta Crystallographica, Section E'
_journal_year     2012
_journal_volume     68
_journal_issue      8
_journal_page_first     m1122
_journal_page_last     m1123
_journal_paper_category     QM
_journal_paper_doi     10.1107/S1600536812029583
_journal_coeditor_code     XU5190
_publ_contact_author_name     'Qian Shi'
_publ_contact_author_address
;
College of Chemistry and Materials Engineering
Wenzhou University
Wenzhou 325035
People's Republic of China
;
_publ_contact_author_email     'shiq@wzu.edu.cn'
_publ_contact_author_fax     '86-577-88339111'
_publ_contact_author_phone     '86-577-88373111'
_publ_section_title
;\
Diaquadi-\m-formato-bis{\m-2,2'-[propane-1,3-diylbis(nitrilomethanylylidene)]\
diphenolato}cadmium(II)dinickel(II) dihydrate
;
loop_
    _publ_author_name
    _publ_author_address
    'Jian-Feng Zhang'
;
      College of Chemistry and Materials Engineering
      Wenzhou University
      Wenzhou 325035
      People's Republic of China
;
    'Bo Wan'
;
      College of Chemistry and Materials Engineering
      Wenzhou University
      Wenzhou 325035
      People's Republic of China
;
    'Wen Liu'
;
      College of Chemistry and Materials Engineering
      Wenzhou University
      Wenzhou 325035
      People's Republic of China
;
    'Qian Shi'
;
      College of Chemistry and Materials Engineering
      Wenzhou University
      Wenzhou 325035
      People's Republic of China
;
