# Supplementary material for: Diaquadi-μ-formato-bis­{μ-2,2′-[propane-1,3-diylbis(nitrilo­methanylyl­idene)]diphenolato}cadmium(II)dinickel(II) dihydrate
Source: Acta Crystallogr Sect E Struct Rep Online. 2012 Jul 28;68(Pt 8):m1122–3. doi: 10.1107/S1600536812029583 (PMC3414165; doi:10.1107/S1600536812029583)
Supplement: Supplementary file 2 [file e-68-m1122-Isup2.hkl]

# 
# h,k,l, Fc-squared, Fo-squared, sigma(Fo-squared) and status flag 
# 
data_I
_shelx_title ' test in    P-1' 
_shelx_refln_list_code          4 
_shelx_F_calc_maximum      132.81 
_exptl_crystal_F_000       486.00 
_reflns_d_resolution_high  0.8317 
 
loop_ 
 _symmetry_equiv_pos_as_xyz 
 'x, y, z' 
 '-x, -y, -z' 
 
_cell_length_a     9.6769 
_cell_length_b    10.6596 
_cell_length_c    10.7996 
_cell_angle_alpha  72.851 
_cell_angle_beta   63.551 
_cell_angle_gamma  81.478 
 
_shelx_F_squared_multiplier     1.000 
 
loop_ 
 _refln_index_h 
 _refln_index_k 
 _refln_index_l 
 _refln_F_squared_calc 
 _refln_F_squared_meas 
 _refln_F_squared_sigma 
 _refln_observed_status 
   1   0   0    12292.40    12698.48    246.78 o 
   2   0   0     1141.90     1220.04     17.67 o 
   3   0   0      899.47      884.42     13.97 o 
   4   0   0        4.43        2.44      1.39 o 
   5   0   0       32.17       20.22      2.39 o 
   6   0   0     1938.90     1897.20     29.59 o 
   7   0   0     3055.27     2909.12     43.77 o 
   8   0   0      350.68      349.40      9.87 o 
   9   0   0       72.39       77.21      8.00 o 
  10   0   0        1.16        0.00      4.88 o 
 -10   1   0        6.44        1.67      4.95 o 
  -9   1   0       41.87       34.36      6.28 o 
  -8   1   0       62.43       75.07      4.94 o 
  -7   1   0      396.81      406.95     10.22 o 
  -6   1   0     3143.94     3031.64     44.68 o 
  -5   1   0     2389.92     2281.62     35.98 o 
  -4   1   0      543.13      572.40     10.50 o 
  -3   1   0     1718.44     1738.43     30.90 o 
  -2   1   0      988.25      942.09     14.08 o 
  -1   1   0     2289.32     2323.88     45.35 o 
   0   1   0    11511.78    12571.55    243.77 o 
   2   1   0        6.60       11.76      2.94 o 
   3   1   0      632.84      671.55     11.09 o 
   4   1   0       56.66       48.84      2.84 o 
   5   1   0      303.64      319.03      5.80 o 
   6   1   0      606.00      561.00     11.66 o 
   7   1   0      945.27      934.83     17.54 o 
   8   1   0      178.16      171.99     10.56 o 
   9   1   0      130.60      150.17     10.74 o 
  10   1   0       29.89       25.40      6.33 o 
 -10   2   0       13.66       15.87      5.70 o 
  -9   2   0      142.05      130.08      6.86 o 
  -8   2   0       81.31       88.89      5.33 o 
  -7   2   0       34.34       42.31      3.87 o 
  -6   2   0     1106.92     1120.28     32.56 o 
  -5   2   0     3169.88     2988.30     43.18 o 
  -4   2   0     5351.07     5482.02     75.25 o 
  -3   2   0     1583.71     1548.45     32.92 o 
  -2   2   0      343.55      282.91      5.35 o 
  -1   2   0      453.36      510.59      8.91 o 
   0   2   0        1.05        8.97      3.92 o 
   1   2   0    10572.32     9492.35   1012.71 o 
   2   2   0     3222.44     2972.68     42.99 o 
   3   2   0     2850.48     2722.05     32.12 o 
   4   2   0      218.12      190.50      5.35 o 
   5   2   0        4.39        1.31      1.11 o 
   6   2   0       23.92       20.35      2.58 o 
   7   2   0        5.65        7.29      2.91 o 
   8   2   0      370.80      410.01     16.20 o 
   9   2   0      111.54      122.46      9.54 o 
  10   2   0      150.57      166.95     12.02 o 
 -10   3   0      142.72      151.54     10.75 o 
  -9   3   0      166.01      179.63      7.81 o 
  -8   3   0       33.17       35.56      5.53 o 
  -7   3   0        6.29        6.28      4.49 o 
  -6   3   0      123.22      126.41      6.93 o 
  -5   3   0      411.61      380.98     12.68 o 
  -4   3   0      418.96      317.62      7.14 o 
  -3   3   0     3296.35     3016.20     42.18 o 
  -2   3   0     1532.20     1472.27     31.30 o 
  -1   3   0       21.68       32.99      2.32 o 
   0   3   0       19.77       25.13      1.86 o 
   1   3   0     1423.25     1539.12     18.63 o 
   2   3   0     3077.39     2989.56     43.52 o 
   3   3   0      713.53      580.30      8.53 o 
   4   3   0      872.93      741.35     10.68 o 
   5   3   0      266.91      274.46      5.67 o 
   6   3   0        8.54        7.00      3.34 o 
   7   3   0        4.77        0.97      4.08 o 
   8   3   0       92.17      115.10      9.54 o 
   9   3   0      256.52      275.14     14.17 o 
  10   3   0      125.48      121.69     10.50 o 
  -9   4   0       85.98       82.18      8.23 o 
  -8   4   0       55.51       52.58      6.88 o 
  -7   4   0        3.47        0.00      1.50 o 
  -6   4   0       62.20       61.70      3.97 o 
  -5   4   0       20.60       24.50      2.64 o 
  -4   4   0      661.57      594.52     11.04 o 
  -3   4   0     6025.41     5902.12     80.34 o 
  -2   4   0     3103.34     3196.03     47.96 o 
  -1   4   0       54.03       52.79      5.14 o 
   0   4   0      510.65      571.60     12.13 o 
   1   4   0      485.93      500.63      7.42 o 
   2   4   0      719.95      693.10     10.12 o 
   3   4   0     1574.68     1472.08     23.51 o 
   4   4   0     2485.22     2443.09     30.04 o 
   5   4   0      814.38      798.99     12.00 o 
   6   4   0      271.78      315.40      8.36 o 
   7   4   0        1.82        0.00      3.24 o 
   8   4   0       28.20       22.97      5.65 o 
   9   4   0       28.04       26.35      6.40 o 
  -9   5   0      114.21      139.27     10.79 o 
  -8   5   0      210.11      234.93     12.51 o 
  -7   5   0      339.79      314.75     14.00 o 
  -6   5   0        6.45        0.79      3.99 o 
  -5   5   0      284.29      284.68     11.71 o 
  -4   5   0       83.51       94.23      6.61 o 
  -3   5   0     2535.42     2411.50     34.66 o 
  -2   5   0     2917.06     2829.46     43.54 o 
  -1   5   0     4417.82     4566.17     67.67 o 
   0   5   0     2441.71     2397.22     37.08 o 
   1   5   0      419.75      456.57      7.22 o 
   2   5   0        0.64        0.00      1.14 o 
   3   5   0      528.01      569.97     11.49 o 
   4   5   0      410.30      397.82      8.70 o 
   5   5   0     1658.28     1721.20     26.41 o 
   6   5   0     1479.91     1542.92     36.71 o 
   7   5   0      274.49      287.04     13.14 o 
   8   5   0        1.58        0.00      4.42 o 
   9   5   0        1.32        3.02      5.05 o 
  -8   6   0       87.86       99.47      8.91 o 
  -7   6   0      351.84      337.78     15.05 o 
  -6   6   0      400.87      377.22     15.12 o 
  -5   6   0       59.22       56.85      6.25 o 
  -4   6   0      253.00      274.61     11.50 o 
  -3   6   0       52.33       55.40      5.24 o 
  -2   6   0     2063.52     2106.99     34.23 o 
  -1   6   0     2423.46     2419.36     38.41 o 
   0   6   0     1922.85     1836.51     35.67 o 
   1   6   0      398.91      400.09      9.46 o 
   2   6   0      118.06      120.36      3.78 o 
   3   6   0       71.12       86.47      6.28 o 
   4   6   0        1.03        0.37      1.48 o 
   5   6   0      918.26      936.15     14.37 o 
   6   6   0     1171.87     1231.40     31.35 o 
   7   6   0      229.18      249.37     12.51 o 
   8   6   0      104.92      100.87      8.96 o 
   9   6   0        6.95        1.52      5.38 o 
  -8   7   0       65.62       60.50      8.04 o 
  -7   7   0      216.84      233.84     13.09 o 
  -6   7   0      548.50      556.89     19.70 o 
  -5   7   0      525.61      531.24     18.23 o 
  -4   7   0       17.39       14.27      4.32 o 
  -3   7   0       23.80       20.29      4.27 o 
  -2   7   0       52.49       59.85      6.24 o 
  -1   7   0      397.82      370.27      9.96 o 
   0   7   0     1814.82     1735.78     29.45 o 
   1   7   0     1778.26     1705.16     28.81 o 
   2   7   0      431.60      413.08      7.76 o 
   3   7   0       39.37       33.91      2.62 o 
   4   7   0        6.40        2.74      3.56 o 
   5   7   0       29.40       30.00      2.95 o 
   6   7   0       92.17      101.46      8.24 o 
   7   7   0      340.31      372.20     15.84 o 
   8   7   0      295.86      318.15     15.29 o 
  -7   8   0       46.19       51.54      7.48 o 
  -6   8   0      233.98      241.77     13.01 o 
  -5   8   0      216.78      243.04     12.46 o 
  -4   8   0       74.30       58.22      6.61 o 
  -3   8   0        0.44        0.00      3.33 o 
  -2   8   0       36.99       35.09      4.12 o 
  -1   8   0      472.54      466.43     12.12 o 
   0   8   0      892.53      904.44     18.46 o 
   1   8   0     1085.96     1075.69     20.82 o 
   2   8   0      429.18      417.40     11.01 o 
   3   8   0        1.55        1.04      2.58 o 
   4   8   0        9.81        8.85      4.57 o 
   5   8   0        1.93        0.00      2.72 o 
   6   8   0       69.29       75.01      7.59 o 
   7   8   0      184.81      208.44     12.13 o 
   8   8   0      277.49      299.07     15.14 o 
  -6   9   0       24.25       35.79      6.52 o 
  -5   9   0      160.94      169.56     11.21 o 
  -4   9   0      511.05      507.29     18.64 o 
  -3   9   0      190.41      175.76     10.43 o 
  -2   9   0        3.44        1.79      3.46 o 
  -1   9   0       77.49       62.06      5.09 o 
   0   9   0       48.84       43.00      6.34 o 
   1   9   0        8.09       14.98      7.48 o 
   2   9   0      191.12      161.68      7.43 o 
   3   9   0      997.51     1018.59     20.58 o 
   4   9   0      223.64      218.35     12.96 o 
   5   9   0       46.69       40.43      7.59 o 
  -5  10   0      105.87       89.07      8.96 o 
  -4  10   0      455.96      460.94     18.33 o 
  -3  10   0      589.66      540.04     19.59 o 
  -2  10   0      119.91      104.76      8.79 o 
  -1  10   0        1.22        0.00      3.21 o 
   0  10   0        0.73        3.82      3.25 o 
   1  10   0        0.05        0.00      3.06 o 
   2  10   0      638.51      632.36     25.27 o 
   3  10   0     1236.14     1248.05     27.41 o 
   4  10   0      581.67      613.86     24.46 o 
   5  10   0      232.47      224.16     15.16 o 
  -4  11   0       39.91       50.35      7.44 o 
  -3  11   0      284.02      292.62     14.85 o 
  -2  11   0      355.53      360.12     15.94 o 
  -1  11   0      146.22      141.20      9.67 o 
   0  11   0       24.76       22.35      4.49 o 
   1  11   0       19.69       16.75      5.68 o 
   2  11   0        9.63        5.45      3.86 o 
   3  11   0       63.16       59.67      9.92 o 
   4  11   0      253.63      266.85     17.19 o 
  -1  12   0      218.91      236.09     13.18 o 
   0  12   0      109.17      107.51      7.40 o 
   1  12   0       22.29       18.43      8.13 o 
   2  12   0        0.11        1.36      3.77 o 
  -3 -11   1      240.60      221.31     16.09 o 
  -2 -11   1      270.52      263.06     17.20 o 
  -1 -11   1      186.94      201.84     12.70 o 
   0 -11   1        1.41        0.00      3.21 o 
   1 -11   1       26.87       20.25      4.37 o 
   2 -11   1        0.58        0.00      3.74 o 
   3 -11   1      151.99      150.21     11.13 o 
   4 -11   1      231.25      236.43     13.86 o 
  -5 -10   1        1.08        0.00      5.60 o 
  -4 -10   1       21.64       16.73      7.12 o 
  -3 -10   1      293.42      305.50     17.31 o 
  -2 -10   1      948.41      967.40     20.77 o 
  -1 -10   1      322.08      321.56     10.94 o 
   0 -10   1       66.68       68.99      5.54 o 
   1 -10   1        8.99        6.82      5.66 o 
   2 -10   1       35.63       28.51      4.51 o 
   3 -10   1        2.05        0.00      3.62 o 
   4 -10   1      265.81      266.83     13.91 o 
   5 -10   1      271.95      281.29     14.81 o 
  -5  -9   1       57.37       53.56      8.12 o 
  -4  -9   1        0.22        0.00      5.02 o 
  -3  -9   1        3.35        0.56      5.14 o 
  -2  -9   1       60.81       55.45      4.86 o 
  -1  -9   1      680.89      696.47     16.01 o 
   0  -9   1      252.58      248.51      9.12 o 
   1  -9   1        4.78       10.20      4.41 o 
   2  -9   1        0.72        0.00      2.71 o 
   3  -9   1       87.16       91.76      6.12 o 
   4  -9   1       13.71       18.31      5.39 o 
   5  -9   1       94.55       80.92      8.43 o 
   6  -9   1       60.76       52.70      7.82 o 
  -7  -8   1      185.28      193.03     12.00 o 
  -6  -8   1      210.31      221.70     11.96 o 
  -5  -8   1      109.34      123.35     10.79 o 
  -4  -8   1       57.44       68.53      8.12 o 
  -3  -8   1       38.97       32.75      3.46 o 
  -2  -8   1        0.66        1.43      2.43 o 
  -1  -8   1      523.46      532.25     12.81 o 
   0  -8   1      219.73      219.82      9.07 o 
   1  -8   1      321.99      344.32     10.27 o 
   2  -8   1      559.80      586.12     20.26 o 
   3  -8   1       24.05       26.56      4.09 o 
   4  -8   1        6.37        6.11      4.08 o 
   5  -8   1      208.16      221.19     12.05 o 
   6  -8   1      291.11      285.47     14.34 o 
   7  -8   1       94.40      123.98     10.45 o 
  -8  -7   1       12.64        9.30      5.87 o 
  -7  -7   1       89.56      106.04      9.05 o 
  -6  -7   1       84.30      112.01      9.22 o 
  -5  -7   1      310.59      318.01      9.83 o 
  -4  -7   1      426.04      447.62     11.53 o 
  -3  -7   1        1.00        0.00      1.83 o 
  -2  -7   1       46.15       45.27      6.36 o 
  -1  -7   1        0.33        2.26      2.20 o 
   0  -7   1      515.40      534.15     16.90 o 
   1  -7   1     1277.71     1238.28     22.58 o 
   2  -7   1     2384.39     2357.30     38.76 o 
   3  -7   1      480.66      492.35     12.40 o 
   4  -7   1       41.10       34.08      5.19 o 
   5  -7   1      136.90      137.65      9.27 o 
   6  -7   1      144.63      149.78     10.16 o 
   7  -7   1       34.05       38.13      6.57 o 
   8  -7   1      119.67      150.33     11.32 o 
  -8  -6   1       69.96       56.80      7.70 o 
  -7  -6   1       10.91        3.62      4.64 o 
  -6  -6   1      205.13      200.85     10.70 o 
  -5  -6   1      727.64      690.08     20.17 o 
  -4  -6   1     2307.82     2304.22     29.46 o 
  -3  -6   1      994.86     1016.70     14.72 o 
  -2  -6   1        0.02        0.00      0.97 o 
  -1  -6   1        9.61        3.89      1.36 o 
   0  -6   1      146.18      146.11      5.72 o 
   1  -6   1     1229.77     1306.20     22.74 o 
   2  -6   1     3760.43     3824.93     69.01 o 
   3  -6   1     2508.16     2505.80     40.31 o 
   4  -6   1      277.47      267.91      8.64 o 
   5  -6   1        0.52        0.00      3.16 o 
   6  -6   1        0.31        0.00      3.53 o 
   7  -6   1        7.03        4.23      4.66 o 
   8  -6   1      105.00       88.53      8.64 o 
   9  -6   1      221.92      253.48     14.58 o 
  -9  -5   1       30.19       48.45      7.78 o 
  -8  -5   1        1.31        0.00      4.49 o 
  -7  -5   1        6.54        2.00      4.39 o 
  -6  -5   1      107.18      113.55      8.62 o 
  -5  -5   1      356.99      342.54      9.49 o 
  -4  -5   1     2967.54     2988.16     36.71 o 
  -3  -5   1     6840.60     7001.09     80.94 o 
  -2  -5   1      990.79      983.39     13.56 o 
  -1  -5   1       98.83       96.92      3.09 o 
   0  -5   1       27.88       30.93      2.63 o 
   1  -5   1      616.73      620.98     12.29 o 
   2  -5   1     1488.63     1457.69     24.48 o 
   3  -5   1     3577.20     3411.50     52.15 o 
   4  -5   1     2557.07     2499.73     39.78 o 
   5  -5   1      421.19      441.41     15.28 o 
   6  -5   1       68.83       71.31      6.86 o 
   7  -5   1        0.51        0.00      3.70 o 
   8  -5   1        7.11        8.82      4.74 o 
   9  -5   1       55.51       61.77      7.87 o 
  -9  -4   1      221.51      222.06     13.41 o 
  -8  -4   1      394.02      453.65     18.11 o 
  -7  -4   1       16.19       15.51      5.02 o 
  -6  -4   1       19.08       10.45      4.10 o 
  -5  -4   1      120.94      108.54      7.52 o 
  -4  -4   1      489.63      481.32      9.55 o 
  -3  -4   1     1674.04     1577.77     23.20 o 
  -2  -4   1     2506.60     2488.34     29.97 o 
  -1  -4   1     2868.87     3132.03     71.18 o 
   0  -4   1       40.42       53.20      3.06 o 
   1  -4   1       72.30       72.10      3.49 o 
   2  -4   1       95.74       79.70      4.80 o 
   3  -4   1      714.28      703.77     16.55 o 
   4  -4   1     2054.78     2011.24     29.57 o 
   5  -4   1      938.86      945.52     16.16 o 
   6  -4   1      475.70      504.08     15.03 o 
   7  -4   1       80.69       80.01      7.20 o 
   8  -4   1       43.79       51.05      6.67 o 
   9  -4   1        9.21        9.15      4.80 o 
  10  -4   1       51.46       55.91      7.92 o 
  -9  -3   1      177.22      174.15     12.10 o 
  -8  -3   1      575.99      614.85     21.42 o 
  -7  -3   1     1108.09     1117.51     29.88 o 
  -6  -3   1       50.51       39.84      5.48 o 
  -5  -3   1       14.42       11.51      1.96 o 
  -4  -3   1        9.50        4.10      1.18 o 
  -3  -3   1       56.44       51.45      2.56 o 
  -2  -3   1     7934.62     8319.95     94.47 o 
  -1  -3   1     9198.89     9593.78    108.45 o 
   0  -3   1     1409.26     1392.89     21.69 o 
   1  -3   1       32.23       37.78      2.31 o 
   2  -3   1      838.24      826.63     14.26 o 
   3  -3   1      145.03      173.22      3.70 o 
   4  -3   1     1301.85     1336.25     20.53 o 
   5  -3   1     2976.12     2954.23     42.67 o 
   6  -3   1      444.15      419.46     36.11 o 
   7  -3   1      251.53      248.78      7.67 o 
   8  -3   1       75.36       66.85      7.32 o 
   9  -3   1        4.49        3.75      2.97 o 
  10  -3   1        0.09        0.00      4.25 o 
  -9  -2   1       39.02       39.05      7.08 o 
  -8  -2   1      355.99      336.29     15.09 o 
  -7  -2   1      572.55      549.87     18.42 o 
  -6  -2   1       99.51       91.04      7.10 o 
  -5  -2   1      257.92      258.33      5.44 o 
  -4  -2   1       82.25       83.28      2.87 o 
  -3  -2   1        2.29        4.72      1.01 o 
  -2  -2   1      958.29     1073.32     13.55 o 
  -1  -2   1    10068.36    10818.98    122.40 o 
   0  -2   1     3622.47     3670.88     79.72 o 
   1  -2   1      439.93      506.31      8.84 o 
   2  -2   1     3692.22     3679.26     53.53 o 
   3  -2   1      590.58      642.20      8.86 o 
   4  -2   1       55.75       76.58      3.24 o 
   5  -2   1      982.86      901.64     29.38 o 
   6  -2   1      903.64      862.28     15.75 o 
   7  -2   1      625.08      600.99     12.82 o 
   8  -2   1      252.87      247.11      8.18 o 
   9  -2   1       19.71       12.88      3.99 o 
  10  -2   1        1.78        0.52      3.00 o 
  -9  -1   1        3.46        2.47      5.05 o 
  -8  -1   1       25.51       22.53      5.68 o 
  -7  -1   1      388.51      386.08     15.05 o 
  -6  -1   1     2766.06     2718.84     40.60 o 
  -5  -1   1     2070.51     2103.22     31.60 o 
  -4  -1   1     1137.15     1175.82     18.56 o 
  -3  -1   1      212.39      225.94      5.11 o 
  -2  -1   1      182.57      174.65      3.78 o 
  -1  -1   1     5292.71     5656.72     76.24 o 
   0  -1   1     7664.33     8114.23    157.00 o 
   1  -1   1    11691.84    11557.07    223.58 o 
   2  -1   1      479.30      505.36     12.13 o 
   3  -1   1     2719.64     2734.74     54.94 o 
   4  -1   1       24.70       19.33      1.85 o 
   5  -1   1      458.09      468.40      9.63 o 
   6  -1   1      447.06      447.32     10.04 o 
   7  -1   1     1054.26     1045.22     18.96 o 
   8  -1   1      940.70      956.37     18.44 o 
   9  -1   1      145.53      137.60      6.79 o 
  10  -1   1       17.58       16.26      9.22 o 
  -9   0   1        2.33        0.00      4.73 o 
  -8   0   1        7.78        5.85      4.61 o 
  -7   0   1      316.49      298.14     12.26 o 
  -6   0   1     2430.75     2355.82     42.89 o 
  -5   0   1     4827.25     4938.00     82.28 o 
  -4   0   1     2047.87     2029.61     29.95 o 
  -3   0   1       13.03       18.11      3.25 o 
  -2   0   1       74.99       83.92      2.79 o 
  -1   0   1      637.80      683.46     10.11 o 
   1   0   1    17637.39    17064.90    328.82 o 
   2   0   1    12798.14    12599.24    168.42 o 
   3   0   1     5331.28     5352.90     72.67 o 
   4   0   1      581.86      548.71     10.08 o 
   5   0   1      239.37      240.84      6.42 o 
   6   0   1      258.73      258.52      7.26 o 
   7   0   1      381.60      401.59     19.35 o 
   8   0   1      704.11      682.72     14.64 o 
   9   0   1      284.79      292.99     18.32 o 
  10   0   1      154.48      166.99     11.37 o 
  -9   1   1       19.75       15.22      5.58 o 
  -8   1   1       14.59       21.47      5.36 o 
  -7   1   1       40.59       40.96      3.72 o 
  -6   1   1       58.14       56.82      5.42 o 
  -5   1   1     2731.76     2535.95     37.50 o 
  -4   1   1     3567.61     3604.12     50.75 o 
  -3   1   1     2588.79     2650.00     37.34 o 
  -2   1   1      109.03      129.59      3.37 o 
  -1   1   1        1.04        1.12      1.29 o 
   0   1   1     1806.42     1940.24     37.91 o 
   1   1   1      848.46      970.50     19.83 o 
   2   1   1    14852.32    15219.21    205.67 o 
   3   1   1      137.31      115.23      3.52 o 
   4   1   1      909.88      883.99     14.55 o 
   5   1   1       13.50       17.12      2.26 o 
   6   1   1      363.34      343.53      8.50 o 
   7   1   1      262.60      230.22      7.38 o 
   8   1   1        1.40        0.00      2.88 o 
   9   1   1      392.78      418.41     13.37 o 
  10   1   1      212.82      241.48     13.50 o 
  -9   2   1       36.55       35.93      6.67 o 
  -8   2   1      206.16      202.54     11.47 o 
  -7   2   1       33.28       24.42      3.37 o 
  -6   2   1      165.90      161.65     10.27 o 
  -5   2   1      324.88      315.97      7.80 o 
  -4   2   1     3973.66     3999.37     55.98 o 
  -3   2   1     2274.04     2121.83     40.60 o 
  -2   2   1     1017.83      985.99     26.58 o 
  -1   2   1      129.66      117.80      4.57 o 
   0   2   1       15.13        9.30      1.72 o 
   1   2   1      876.84      968.76     20.38 o 
   2   2   1       40.85       32.11      1.87 o 
   3   2   1       58.98       46.22      2.42 o 
   4   2   1     2239.74     2118.18     30.89 o 
   5   2   1     1989.39     1983.95     29.84 o 
   6   2   1        1.59        3.89      1.84 o 
   7   2   1      145.53      131.00      5.76 o 
   8   2   1      194.38      206.22      7.38 o 
   9   2   1      208.50      220.27     12.24 o 
  10   2   1      151.15      177.84     11.98 o 
  -9   3   1       58.74       57.33      7.25 o 
  -8   3   1      330.04      326.21      9.86 o 
  -7   3   1      283.96      286.55     12.32 o 
  -6   3   1      261.92      270.33      9.09 o 
  -5   3   1       28.30       28.07      2.78 o 
  -4   3   1      543.74      529.75     10.28 o 
  -3   3   1       11.58       24.78      2.88 o 
  -2   3   1      636.16      581.06     11.96 o 
  -1   3   1     1663.34     1753.03     24.82 o 
   0   3   1      265.00      260.41      7.58 o 
   1   3   1      793.87      810.63     13.46 o 
   2   3   1     1754.80     1772.10     30.81 o 
   3   3   1      191.08      194.54      4.03 o 
   4   3   1       93.39       66.60      3.67 o 
   5   3   1     3565.70     3718.64     45.24 o 
   6   3   1     1102.55     1139.08     19.53 o 
   7   3   1      187.03      190.54     12.14 o 
   8   3   1        9.44        5.07      2.35 o 
   9   3   1        1.69        1.31      4.10 o 
  10   3   1       76.46       88.22      8.91 o 
  -8   4   1      250.97      259.82      9.00 o 
  -7   4   1      827.74      821.05     16.55 o 
  -6   4   1       23.65       17.34      3.23 o 
  -4   4   1       47.53       54.68      6.46 o 
  -3   4   1      292.41      299.87      6.60 o 
  -2   4   1      320.63      276.53      5.85 o 
  -1   4   1     6140.67     6559.50    151.95 o 
   0   4   1     9017.93     9572.04    136.70 o 
   1   4   1      522.43      543.26     10.24 o 
   2   4   1       42.50       50.41      2.22 o 
   3   4   1      367.07      408.30     10.35 o 
   4   4   1      590.83      694.08     10.37 o 
   5   4   1     2313.92     2449.65     48.19 o 
   6   4   1     3327.86     3381.96     49.40 o 
   7   4   1      807.31      809.77     23.30 o 
   8   4   1       49.05       49.51      6.57 o 
   9   4   1        1.80        1.08      4.35 o 
  10   4   1        0.42        1.67      5.27 o 
  -8   5   1      132.61      128.04      9.95 o 
  -7   5   1      566.02      593.48     19.71 o 
  -6   5   1      947.63      923.85     25.45 o 
  -5   5   1        3.72        0.00      2.31 o 
  -4   5   1      377.82      393.78      8.71 o 
  -3   5   1       93.48      102.23      3.83 o 
  -2   5   1      707.25      752.40     12.47 o 
  -1   5   1     5099.21     5470.08     74.44 o 
   0   5   1     9756.73    10064.47    144.18 o 
   1   5   1     4642.98     4933.52     81.05 o 
   2   5   1      314.66      313.51      5.85 o 
   3   5   1      512.34      583.71      9.23 o 
   4   5   1      132.81      155.79      4.33 o 
   5   5   1       10.58       13.89      2.01 o 
   6   5   1     1610.94     1596.16     27.37 o 
   7   5   1     1745.20     1727.46     41.10 o 
   8   5   1      361.24      365.27     15.50 o 
   9   5   1       45.84       43.76      6.62 o 
  10   5   1        6.31        3.70      5.34 o 
  -8   6   1       26.26       26.18      6.06 o 
  -7   6   1      155.24      166.03     10.80 o 
  -6   6   1      786.17      756.39     22.72 o 
  -5   6   1      870.23      814.52     23.31 o 
  -4   6   1      239.63      242.83     10.87 o 
  -3   6   1       66.16       47.40      5.03 o 
  -2   6   1       62.63       81.53      5.97 o 
  -1   6   1      471.44      469.65     14.26 o 
   0   6   1     1278.04     1114.21     19.75 o 
   1   6   1     4955.21     5028.22     74.51 o 
   2   6   1     2749.80     2860.17     44.28 o 
   3   6   1      603.49      624.94     10.10 o 
   4   6   1       28.69       33.42      2.51 o 
   5   6   1      329.53      328.64      7.25 o 
   6   6   1       19.43       18.15      4.75 o 
   7   6   1      717.65      742.87     22.56 o 
   8   6   1      432.02      459.20     17.72 o 
   9   6   1      153.24      161.20     11.42 o 
  -8   7   1        3.86        2.20      5.07 o 
  -7   7   1       29.54       38.64      6.54 o 
  -6   7   1      301.05      311.46     14.18 o 
  -5   7   1     1376.91     1357.16     34.66 o 
  -4   7   1     1040.57      991.34     26.71 o 
  -3   7   1      266.98      257.20     11.16 o 
  -2   7   1      123.00      113.87      7.53 o 
  -1   7   1        0.44        0.55      2.66 o 
   0   7   1      438.89      448.26     10.89 o 
   1   7   1     1179.59     1214.50     21.88 o 
   2   7   1     2392.94     2401.42     38.62 o 
   3   7   1     1575.86     1608.08     21.63 o 
   4   7   1      260.72      263.66      6.45 o 
   5   7   1        2.66        0.00      1.83 o 
   6   7   1       58.47       55.28      4.12 o 
   7   7   1      222.78      235.78     12.20 o 
   8   7   1      352.43      333.03     15.28 o 
   9   7   1      148.48      175.90     12.24 o 
  -7   8   1        0.13        0.00      4.16 o 
  -6   8   1       73.18       58.98      7.36 o 
  -5   8   1      303.60      305.09     13.86 o 
  -4   8   1      125.06      130.84      8.94 o 
  -3   8   1      217.59      206.68     10.55 o 
  -2   8   1      285.68      298.56     12.37 o 
  -1   8   1       16.42       11.59      3.87 o 
   0   8   1        2.26        1.08      5.08 o 
   1   8   1      214.52      218.95      7.96 o 
   2   8   1      924.01      965.08     19.05 o 
   3   8   1      455.20      466.19     11.86 o 
   4   8   1      381.00      382.01      8.29 o 
   5   8   1       57.61       54.76      3.58 o 
   6   8   1        0.33        2.07      3.79 o 
   7   8   1       20.44       21.37      5.50 o 
   8   8   1       24.95       25.60      6.18 o 
  -6   9   1        2.95        0.00      4.83 o 
  -5   9   1        0.22        3.77      4.44 o 
  -4   9   1      311.28      354.50     15.14 o 
  -3   9   1      554.20      561.62     19.06 o 
  -2   9   1      597.94      543.44     18.24 o 
  -1   9   1      242.87      242.61     11.74 o 
   0   9   1       67.22       64.97      5.12 o 
   1   9   1      110.63      107.77      6.16 o 
   2   9   1        2.46        0.00      3.35 o 
   3   9   1      317.99      323.97     12.95 o 
   4   9   1      892.24      927.51     23.43 o 
   5   9   1      427.29      446.50     12.26 o 
   7   9   1        0.11        1.91      4.40 o 
  -5  10   1        4.85        0.00      4.69 o 
  -4  10   1       30.21       37.33      6.54 o 
  -3  10   1      267.34      256.81     12.90 o 
  -2  10   1      579.68      560.76     19.42 o 
  -1  10   1      542.08      529.36     18.71 o 
   0  10   1      214.37      248.60     12.25 o 
   1  10   1        2.32        0.00      3.01 o 
   2  10   1       22.69       26.32      4.15 o 
   3  10   1        1.58        2.03      3.31 o 
   4  10   1      279.31      295.15     10.35 o 
   5  10   1      714.01      713.28     26.49 o 
  -4  11   1        4.44        2.56      4.85 o 
  -3  11   1        2.43        4.76      4.42 o 
  -2  11   1       92.99      114.01      9.39 o 
  -1  11   1      454.99      431.00     17.07 o 
   0  11   1      471.46      483.62     18.54 o 
   1  11   1      126.64      146.27     10.67 o 
   2  11   1        1.62        1.81      3.52 o 
   3  11   1       46.47       44.03      5.22 o 
   4  11   1       23.56       18.86      4.31 o 
   5  11   1       87.05       93.94     11.03 o 
  -2  12   1       36.05       53.52      7.37 o 
  -1  12   1      122.69      134.30     10.41 o 
   0  12   1      238.00      232.20     13.33 o 
   1  12   1      280.09      281.29     14.61 o 
   2  12   1       66.82       70.06      8.02 o 
   3  12   1        0.03        0.05      3.82 o 
  -2 -11   2      182.41      172.31     15.02 o 
  -1 -11   2      403.99      411.10     21.68 o 
   0 -11   2      222.82      227.58     16.59 o 
   1 -11   2       36.76       39.83      5.12 o 
   2 -11   2        9.37        6.36      8.18 o 
   3 -11   2       10.91       11.75      4.55 o 
  -4 -10   2        1.24        0.00      5.94 o 
  -3 -10   2       13.03       12.65      6.59 o 
  -2 -10   2      109.20      115.27     11.38 o 
  -1 -10   2      181.68      186.72     14.20 o 
   0 -10   2      242.61      258.99     13.71 o 
   1 -10   2      247.97      256.02      9.81 o 
   2 -10   2       39.22       31.51      4.75 o 
   3 -10   2        0.81        0.00      3.21 o 
   4 -10   2        0.48        0.00      3.54 o 
   5 -10   2       70.90       63.88      8.38 o 
  -5  -9   2      178.68      175.96     13.45 o 
  -4  -9   2       14.78       10.75      6.08 o 
  -3  -9   2        0.23        0.00      5.19 o 
  -2  -9   2       26.55       17.60      6.25 o 
  -1  -9   2        0.05        0.00      2.74 o 
   0  -9   2      536.75      543.72     13.74 o 
   1  -9   2      792.40      813.69     18.06 o 
   2  -9   2      371.28      383.28     11.70 o 
   3  -9   2       34.74       26.73      4.39 o 
   4  -9   2        0.22        0.00      3.38 o 
   5  -9   2        1.33        0.00      4.40 o 
   6  -9   2        0.41        0.00      4.15 o 
  -5  -8   2      116.44      117.66     10.51 o 
  -4  -8   2      296.46      304.80     15.91 o 
  -3  -8   2      243.98      248.93     14.23 o 
  -2  -8   2       59.00       59.05      7.92 o 
  -1  -8   2      127.95      138.37      9.46 o 
   0  -8   2      306.78      266.71     10.29 o 
   1  -8   2      768.83      700.98     24.03 o 
   2  -8   2      308.63      284.47     13.17 o 
   3  -8   2      156.22      148.70      7.41 o 
   4  -8   2      151.17      142.20      8.95 o 
   5  -8   2       84.37       78.82      5.98 o 
   6  -8   2      138.49      128.99     10.09 o 
   7  -8   2       48.50       36.78      7.00 o 
  -7  -7   2        0.82        1.11      4.68 o 
  -6  -7   2        0.12        0.00      4.13 o 
  -5  -7   2      122.08      125.77      6.86 o 
  -4  -7   2     1033.91     1026.65     20.09 o 
  -3  -7   2     1162.75     1136.85     33.16 o 
  -2  -7   2      160.51      164.42      6.50 o 
  -1  -7   2       32.22       29.95      6.06 o 
   0  -7   2       30.66       33.48      3.56 o 
   1  -7   2        0.22        0.64      2.26 o 
   2  -7   2      210.76      191.86      7.50 o 
   3  -7   2     1923.50     1824.53     31.78 o 
   4  -7   2     1236.82     1249.51     23.97 o 
   5  -7   2      171.25      187.63      8.15 o 
   6  -7   2       24.74       16.93      5.19 o 
   7  -7   2        0.17        2.30      4.57 o 
   8  -7   2        0.98        0.00      4.20 o 
  -7  -6   2       23.18       16.81      5.87 o 
  -6  -6   2        0.97        0.00      4.23 o 
  -5  -6   2      172.49      162.94      7.18 o 
  -4  -6   2      419.56      445.69     11.37 o 
  -3  -6   2     2694.39     2674.56     42.15 o 
  -2  -6   2     2804.06     2826.89     43.79 o 
  -1  -6   2      279.07      302.74      8.18 o 
   0  -6   2       35.03       36.62      3.79 o 
   1  -6   2       70.06       73.11      4.34 o 
   2  -6   2      566.00      566.14     12.62 o 
   3  -6   2     1556.67     1507.94     26.44 o 
   4  -6   2     2104.74     2097.60     35.20 o 
   5  -6   2      536.66      538.54     13.28 o 
   6  -6   2       62.31       63.78      6.91 o 
   7  -6   2        3.02        4.08      4.51 o 
   8  -6   2       50.98       46.34      7.00 o 
   9  -6   2        6.30        4.34      5.31 o 
  -8  -5   2      223.88      248.41     14.00 o 
  -7  -5   2        5.66        6.38      4.98 o 
  -6  -5   2        0.05        0.00      3.46 o 
  -4  -5   2        1.24        0.00      2.07 o 
  -3  -5   2     1529.88     1581.44     32.01 o 
  -2  -5   2     7874.12     8008.32     92.06 o 
  -1  -5   2     1753.60     1721.13     21.80 o 
   0  -5   2      132.74      113.13      3.88 o 
   1  -5   2      211.10      199.67      6.78 o 
   2  -5   2      128.42      142.97      8.15 o 
   3  -5   2      146.76      159.01      6.09 o 
   4  -5   2      853.54      870.34     17.06 o 
   5  -5   2     1476.44     1463.46     25.71 o 
   6  -5   2      405.75      421.61     15.75 o 
   7  -5   2      209.77      203.99     11.28 o 
   8  -5   2        4.99        6.21      4.76 o 
   9  -5   2       63.82       64.19      8.12 o 
  -8  -4   2      296.98      314.46     15.67 o 
  -7  -4   2      482.88      489.01     18.23 o 
  -6  -4   2      574.88      573.17     19.10 o 
  -5  -4   2      118.52      129.41      6.26 o 
  -4  -4   2       13.67        9.17      2.41 o 
  -3  -4   2        0.45        0.00      1.14 o 
  -2  -4   2     1443.38     1417.37     18.24 o 
  -1  -4   2     2740.48     2580.32     30.92 o 
   0  -4   2      250.28      168.20      9.22 o 
   1  -4   2      419.91      431.59      9.06 o 
   2  -4   2       15.81       18.69      2.24 o 
   3  -4   2      371.85      389.28      9.05 o 
   4  -4   2       38.58       40.82      3.56 o 
   5  -4   2      365.44      345.76      9.11 o 
   6  -4   2      447.51      472.11     16.13 o 
   7  -4   2      432.97      427.71     16.03 o 
   8  -4   2      252.44      249.23     12.85 o 
   9  -4   2       35.17       30.62      6.26 o 
  10  -4   2       20.20       20.09      6.09 o 
  -9  -3   2        0.60        0.00      5.02 o 
  -8  -3   2       76.92       69.84      8.12 o 
  -7  -3   2      701.57      757.60     23.62 o 
  -6  -3   2      747.43      784.96     23.16 o 
  -5  -3   2       85.55       84.56      4.86 o 
  -3  -3   2      285.99      252.85      4.94 o 
  -2  -3   2       47.50       59.16      2.30 o 
  -1  -3   2     1435.08     1349.36     16.90 o 
   0  -3   2     1000.35      895.33     11.65 o 
   1  -3   2     2468.80     2380.74     35.93 o 
   2  -3   2     1448.95     1416.01     22.67 o 
   3  -3   2       72.83       80.25      3.90 o 
   4  -3   2      808.95      879.24     12.12 o 
   5  -3   2      415.49      418.81      7.30 o 
   6  -3   2     1802.20     1841.79     28.61 o 
   7  -3   2      372.19      378.65      9.52 o 
   9  -3   2      153.84      160.76     10.74 o 
  10  -3   2        7.63        7.44      5.07 o 
  -9  -2   2       38.03       36.52      7.39 o 
  -8  -2   2        0.40        0.00      4.37 o 
  -7  -2   2       33.31       33.74      6.08 o 
  -6  -2   2      154.06      168.39      9.88 o 
  -5  -2   2     1294.29     1273.94     22.62 o 
  -4  -2   2      650.69      693.12     10.30 o 
  -3  -2   2       26.10       28.88      1.76 o 
  -2  -2   2      870.93      898.97     11.82 o 
  -1  -2   2      857.83      825.82     10.71 o 
   0  -2   2     1234.59     1174.76     14.45 o 
   1  -2   2      363.67      206.53      6.08 o 
   2  -2   2     3670.05     3685.13     53.88 o 
   3  -2   2     2399.10     2464.82     29.21 o 
   4  -2   2       95.21       81.26      2.81 o 
   5  -2   2        0.61        0.00      1.47 o 
   6  -2   2      385.61      383.09     13.62 o 
   7  -2   2      289.19      284.74      8.12 o 
   8  -2   2      237.62      230.54      7.85 o 
   9  -2   2      519.10      549.60     13.28 o 
  10  -2   2       21.00       25.39      4.10 o 
  -9  -1   2        2.05        0.00      4.49 o 
  -8  -1   2       54.94       61.10      7.56 o 
  -7  -1   2        3.02        0.90      4.03 o 
  -6  -1   2      970.13      933.44     25.58 o 
  -5  -1   2     1464.74     1369.92     32.56 o 
  -4  -1   2     1563.32     1557.35     23.71 o 
  -3  -1   2     2462.28     2524.75     35.70 o 
  -2  -1   2       37.36       44.17      1.75 o 
  -1  -1   2       49.68       48.32      3.45 o 
   0  -1   2       78.52       71.32      2.01 o 
   1  -1   2     9008.55     9263.60    196.97 o 
   2  -1   2    15535.14    15270.03    218.10 o 
   3  -1   2     6022.47     5964.45     80.60 o 
   4  -1   2     2503.28     2444.19     50.95 o 
   5  -1   2        7.83        4.93      1.65 o 
   6  -1   2       48.79       46.49      3.24 o 
   7  -1   2        9.87       10.80      2.55 o 
   8  -1   2      442.64      453.11     11.20 o 
   9  -1   2     1126.10     1099.09     21.05 o 
  10  -1   2      194.21      213.96      8.54 o 
  -9   0   2      220.27      263.57     14.49 o 
  -8   0   2        3.95        0.00      4.69 o 
  -7   0   2       71.77       64.58      6.52 o 
  -6   0   2       10.67       13.71      4.69 o 
  -5   0   2      454.58      445.04      9.60 o 
  -4   0   2     3498.19     3401.30     48.14 o 
  -3   0   2     5760.94     5850.08     79.60 o 
  -2   0   2     3526.32     3790.14     51.88 o 
  -1   0   2      679.57      713.33     15.82 o 
   0   0   2     2669.44     2849.61     39.25 o 
   1   0   2      133.40        0.94      0.39 o 
   2   0   2     1524.15     1574.23     32.41 o 
   3   0   2     8445.35     8575.52    115.02 o 
   4   0   2     6056.19     6101.76     83.18 o 
   5   0   2     2638.64     2607.86     38.01 o 
   6   0   2       20.23       18.66      2.45 o 
   7   0   2        7.68        4.82      2.48 o 
   8   0   2        0.98        1.82      3.84 o 
   9   0   2      113.40      112.07      6.40 o 
  10   0   2      413.63      413.33     11.88 o 
  11   0   2       96.34       91.04      9.05 o 
  -9   1   2      377.20      405.42     17.68 o 
  -8   1   2      261.96      286.05     14.23 o 
  -7   1   2        5.50        0.00      3.48 o 
  -6   1   2       87.85       81.76      4.68 o 
  -5   1   2       77.56       71.42      3.87 o 
  -4   1   2     1688.77     1704.15     25.87 o 
  -3   1   2     5433.74     5561.99     75.84 o 
  -2   1   2     6048.53     6351.15     85.56 o 
  -1   1   2     1024.01     1145.42     16.57 o 
   0   1   2       57.30       77.08      2.16 o 
   1   1   2     4360.17     4772.90     91.72 o 
   2   1   2     1296.12     1390.66     28.71 o 
   3   1   2     6100.77     6518.74     88.02 o 
   4   1   2    13258.28    12895.31    172.48 o 
   5   1   2     4838.96     4792.29     68.17 o 
   6   1   2      620.05      602.10     13.20 o 
   7   1   2        0.04        0.00      2.60 o 
   8   1   2      229.85      240.49      8.05 o 
   9   1   2        0.02        0.00      2.65 o 
  10   1   2      176.61      193.49      8.25 o 
  11   1   2      180.17      201.04     12.68 o 
  -9   2   2      197.84      202.45     12.70 o 
  -8   2   2      468.01      505.89     19.06 o 
  -7   2   2      238.12      241.45     11.98 o 
  -6   2   2       31.67       30.92      3.37 o 
  -5   2   2        6.04        1.17      1.97 o 
  -4   2   2      383.50      431.11      8.95 o 
  -3   2   2      157.17      149.44      4.63 o 
  -2   2   2      851.42      765.12     22.36 o 
  -1   2   2     8988.93     9623.92    128.42 o 
   0   2   2      549.04      582.61      9.17 o 
   1   2   2     2078.77     2132.37     42.36 o 
   2   2   2     5087.39     5210.11    100.95 o 
   3   2   2     4215.52     4522.62     61.90 o 
   4   2   2      322.35      309.28     11.90 o 
   5   2   2     1067.41      987.10     16.66 o 
   6   2   2     3008.83     2864.39     42.25 o 
   7   2   2      138.65      136.56      7.68 o 
   8   2   2       66.72       65.90      4.57 o 
   9   2   2       68.23       61.90      7.95 o 
  10   2   2       57.88       61.43      4.98 o 
  11   2   2      130.51      139.12     11.32 o 
  -9   3   2       29.73       15.55      5.87 o 
  -8   3   2      121.91      131.06     10.29 o 
  -7   3   2      171.47      178.64     10.45 o 
  -6   3   2      500.91      522.43     11.82 o 
  -5   3   2      101.65       99.74     10.66 o 
  -4   3   2       12.00       13.52      2.10 o 
  -3   3   2      203.07      238.56      5.94 o 
  -2   3   2      157.38      145.80      4.02 o 
  -1   3   2     4351.27     4306.60     58.74 o 
   0   3   2     5205.58     5146.48    168.15 o 
   1   3   2     1232.16     1328.93     27.96 o 
   2   3   2     1489.00     1566.95     32.68 o 
   3   3   2      206.27      229.30      6.16 o 
   4   3   2      416.83      479.00      9.33 o 
   5   3   2      707.54      733.12     13.41 o 
   6   3   2     3982.29     3914.83     56.24 o 
   7   3   2     1409.48     1339.75     22.97 o 
   8   3   2      191.48      191.25     15.85 o 
   9   3   2       78.65       75.65      5.16 o 
  10   3   2        5.51        0.00      4.57 o 
  -9   4   2        4.47        0.00      4.44 o 
  -8   4   2        5.83        0.00      4.27 o 
  -7   4   2      518.73      539.66     12.93 o 
  -6   4   2     1850.29     1929.86     31.05 o 
  -5   4   2      962.69      981.42     17.55 o 
  -4   4   2        0.23        0.00      4.99 o 
  -3   4   2      467.65      512.68     14.29 o 
  -2   4   2      490.71      438.99     33.74 o 
  -1   4   2        7.68        3.20      1.09 o 
   0   4   2     6556.36     6672.80     89.94 o 
   1   4   2    14232.95    15038.98    286.53 o 
   2   4   2     5345.90     5815.64    113.34 o 
   3   4   2      492.04      503.06      9.40 o 
   4   4   2      492.17      568.44      8.92 o 
   5   4   2       95.18      114.90      3.79 o 
   6   4   2      726.37      718.86     14.02 o 
   7   4   2     2008.95     2010.13     32.08 o 
   8   4   2      816.83      835.95     19.65 o 
   9   4   2      267.98      276.46      9.17 o 
  10   4   2        0.95        0.00      4.49 o 
  -7   5   2      220.67      224.91      8.17 o 
  -6   5   2      671.90      693.32     14.52 o 
  -5   5   2     1561.62     1545.24     36.51 o 
  -4   5   2      660.55      668.95     12.86 o 
  -3   5   2       45.25       33.84      3.30 o 
  -2   5   2        0.62        2.32      1.38 o 
  -1   5   2       15.93       26.86      2.03 o 
   0   5   2     2569.57     2830.09     39.83 o 
   1   5   2     5146.86     5599.11    109.91 o 
   2   5   2     9369.71    10137.81    195.30 o 
   3   5   2     3006.49     3147.33     47.67 o 
   4   5   2        1.16        2.67      1.38 o 
   5   5   2      153.01      167.15      7.10 o 
   6   5   2        2.73        3.31      2.71 o 
   7   5   2      453.11      433.00     10.87 o 
   8   5   2      409.37      443.91     11.48 o 
   9   5   2      212.60      233.55     12.44 o 
  10   5   2      130.25      132.58     10.79 o 
  -8   6   2        0.10        0.00      4.34 o 
  -7   6   2        0.82        1.74      4.28 o 
  -6   6   2      130.96      132.61      9.01 o 
  -5   6   2      659.18      685.11     20.48 o 
  -4   6   2     2364.03     2302.63     50.83 o 
  -3   6   2     1614.90     1521.35     40.60 o 
  -2   6   2      371.66      373.85      8.04 o 
  -1   6   2       61.18       66.20      3.21 o 
   0   6   2       48.37       44.47      3.83 o 
   1   6   2      294.87      330.68     11.04 o 
   2   6   2     1950.56     2099.68     45.11 o 
   3   6   2     3976.47     3960.57     59.79 o 
   4   6   2     1168.50     1122.55     15.98 o 
   5   6   2      112.01      119.19      4.42 o 
   6   6   2       66.46       73.27      4.52 o 
   7   6   2      306.32      301.95      9.01 o 
   8   6   2       18.46       27.84      3.71 o 
   9   6   2      234.94      266.28     14.01 o 
  10   6   2      111.95      120.15     10.39 o 
  -7   7   2        0.52        0.00      4.11 o 
  -6   7   2        1.47        3.23      3.98 o 
  -5   7   2      181.19      181.49     10.27 o 
  -4   7   2      744.37      719.76     21.25 o 
  -3   7   2      455.75      439.48     14.97 o 
  -2   7   2      942.64      970.22     25.16 o 
  -1   7   2      416.42      424.98     14.23 o 
   0   7   2      131.39      120.84      4.22 o 
   1   7   2       29.31       20.19      3.62 o 
   2   7   2      381.52      400.30     13.31 o 
   3   7   2     1657.80     1667.79     28.33 o 
   4   7   2      581.82      573.84     12.77 o 
   5   7   2      338.81      351.22     17.72 o 
   6   7   2        0.05        0.00      2.13 o 
   7   7   2      145.25      138.61      6.33 o 
   8   7   2       27.37       15.77      5.31 o 
   9   7   2      111.02      103.80      9.49 o 
  -7   8   2       49.13       44.75      7.30 o 
  -6   8   2        4.15        0.00      4.30 o 
  -5   8   2        3.30        4.35      4.04 o 
  -4   8   2       34.50       29.56      5.32 o 
  -3   8   2      224.11      222.97     10.94 o 
  -2   8   2      210.97      220.71     10.63 o 
  -1   8   2      875.68      909.70     24.70 o 
   0   8   2      174.66      170.28      9.17 o 
   1   8   2      235.02      238.40     10.53 o 
   2   8   2       10.57       13.64      3.79 o 
   3   8   2        0.31        0.00      3.99 o 
   4   8   2      414.16      419.99     11.20 o 
   5   8   2      732.92      760.07     18.40 o 
   6   8   2      234.73      244.66      8.09 o 
   7   8   2       29.97       31.89      4.99 o 
   8   8   2        0.77        0.20      4.61 o 
   9   8   2       18.76       26.22      6.55 o 
  -6   9   2       34.06       29.92      6.76 o 
  -5   9   2        7.40        0.00      4.40 o 
  -4   9   2        6.92        0.94      4.06 o 
  -3   9   2      172.15      195.83     10.77 o 
  -2   9   2      133.95      141.57      9.11 o 
  -1   9   2      764.98      775.84     22.89 o 
   0   9   2      900.16      916.92     25.57 o 
   1   9   2        5.94        5.87      3.75 o 
   2   9   2       34.03       46.49      5.72 o 
   3   9   2      223.95      226.41      8.64 o 
   4   9   2      666.96      671.59     15.59 o 
   5   9   2      468.90      495.23     13.09 o 
   6   9   2      608.75      638.64     20.55 o 
   7   9   2      147.44      155.18     10.85 o 
   8   9   2       28.56       32.02      6.52 o 
  -5  10   2       24.96       25.89      6.55 o 
  -4  10   2        5.44        0.00      4.69 o 
  -3  10   2       50.92       46.92      6.49 o 
  -2  10   2        3.63        6.02      4.32 o 
  -1  10   2      300.24      292.53     13.45 o 
   0  10   2     1119.53     1123.54     30.72 o 
   1  10   2      577.63      581.50     19.47 o 
   2  10   2      341.29      353.12     14.52 o 
   3  10   2      112.50      120.73      8.67 o 
   4  10   2      144.75      154.32      9.85 o 
   5  10   2        0.15        0.00      3.75 o 
   6  10   2      249.49      237.66     12.37 o 
  -4  11   2       91.44       95.46      9.35 o 
  -3  11   2        2.52        1.52      4.51 o 
  -2  11   2        5.39        2.29      4.20 o 
  -1  11   2       65.50       49.02      6.79 o 
   0  11   2      575.67      569.81     20.34 o 
   1  11   2      863.82      857.77     26.30 o 
   2  11   2      464.57      446.87     17.32 o 
   3  11   2       14.56        7.99      4.81 o 
   4  11   2       35.26       23.76      5.56 o 
   5  11   2        2.78        2.95      4.40 o 
  -2  12   2        1.86        0.00      3.98 o 
  -1  12   2        0.19        0.00      3.99 o 
   0  12   2        9.80       18.09      5.44 o 
   1  12   2      176.87      198.36     12.70 o 
   2  12   2      323.62      361.84     16.38 o 
   3  12   2      204.69      233.12     13.19 o 
   4  12   2       26.41       22.36      6.04 o 
   1 -11   3      155.24      143.50     14.01 o 
  -3 -10   3       15.30       18.57      7.29 o 
  -2 -10   3        0.58        0.00      5.92 o 
  -1 -10   3        9.11        4.81      6.40 o 
   0 -10   3        0.32        1.02      6.04 o 
   1 -10   3      266.63      267.36     10.23 o 
   2 -10   3      311.72      309.38     11.14 o 
   3 -10   3      122.61      131.67      7.91 o 
   4 -10   3       18.17       16.65     10.16 o 
   5 -10   3        5.61        0.00      4.02 o 
  -4  -9   3      312.89      312.48     17.49 o 
  -3  -9   3       85.29       83.37     10.02 o 
  -2  -9   3        0.84        0.00      5.36 o 
  -1  -9   3        1.00        0.00      5.14 o 
   0  -9   3       13.00        5.10      5.79 o 
   1  -9   3      107.04      110.06      6.49 o 
   2  -9   3      412.39      417.48     12.36 o 
   3  -9   3      228.58      223.43      9.31 o 
   4  -9   3      127.38      128.12      7.50 o 
   5  -9   3       57.13       60.20      5.95 o 
   6  -9   3        6.35        0.00      4.81 o 
  -5  -8   3        6.14        0.00      5.32 o 
  -4  -8   3       99.28       97.57      9.78 o 
  -3  -8   3      220.90      218.41     13.77 o 
  -2  -8   3      150.09      138.43     11.38 o 
  -1  -8   3      327.43      314.84     15.96 o 
   0  -8   3       59.49       29.16     16.56 o 
   1  -8   3        0.95        0.00      2.95 o 
   2  -8   3      238.12      228.82      8.60 o 
   3  -8   3      420.31      435.19     12.32 o 
   4  -8   3      218.32      215.50      8.96 o 
   5  -8   3      138.19      162.45      8.31 o 
   6  -8   3       96.71       95.13      8.99 o 
   7  -8   3        2.49        0.73      5.02 o 
  -6  -7   3        1.13        0.00      4.39 o 
  -5  -7   3       27.48       15.28      6.11 o 
  -4  -7   3       63.90       50.35      7.56 o 
  -3  -7   3      502.27      488.82     19.64 o 
  -2  -7   3      779.06      760.89     25.53 o 
  -1  -7   3      474.64      478.89     19.17 o 
   0  -7   3      318.71      190.78      8.16 o 
   1  -7   3       39.20       37.76      5.13 o 
   2  -7   3        7.18        8.19      2.94 o 
   3  -7   3       55.54       61.86      4.75 o 
   4  -7   3      146.35      146.21      9.35 o 
   5  -7   3      419.22      438.86     12.47 o 
   6  -7   3      285.35      297.18     14.20 o 
   7  -7   3       11.61       12.07      5.34 o 
   8  -7   3        7.77        8.40      5.17 o 
  -7  -6   3      232.81      221.96     13.40 o 
  -6  -6   3       92.10      112.58      9.23 o 
  -5  -6   3        1.92        0.00      4.94 o 
  -4  -6   3        0.35        0.00      2.59 o 
  -3  -6   3       83.73       87.82     10.44 o 
  -2  -6   3     1612.10     1634.24     43.57 o 
  -1  -6   3     2127.72     2143.61     34.72 o 
   0  -6   3      684.05      654.51     13.57 o 
   1  -6   3      302.46      313.41     13.79 o 
   2  -6   3        1.05        0.16      2.86 o 
   3  -6   3      239.81      231.03      8.05 o 
   4  -6   3       66.28       65.81      7.56 o 
   5  -6   3     1239.99     1206.78     23.12 o 
   6  -6   3      905.76      922.08     26.90 o 
   7  -6   3      244.01      251.98     12.99 o 
   8  -6   3       21.11       21.61      6.13 o 
   9  -6   3       11.10       14.99      5.65 o 
  -7  -5   3      650.27      654.94     22.85 o 
  -6  -5   3      257.88      263.79     13.21 o 
  -5  -5   3        1.25        0.00      2.66 o 
  -4  -5   3       21.93       19.33      6.61 o 
  -3  -5   3       16.75       21.64      3.10 o 
  -2  -5   3       40.68       37.19      3.95 o 
  -1  -5   3      732.87      674.64     10.31 o 
   0  -5   3     1872.33     1817.66     45.85 o 
   1  -5   3     1723.80     1749.60     36.14 o 
   2  -5   3      184.32      185.79     10.85 o 
   3  -5   3      325.40      325.74      8.88 o 
   4  -5   3       50.72       42.66      3.94 o 
   5  -5   3       88.46       80.83      6.11 o 
   6  -5   3      212.51      179.12     10.27 o 
   7  -5   3      487.80      522.24     18.54 o 
   8  -5   3      396.28      430.45     17.61 o 
   9  -5   3        1.05        0.00      4.56 o 
  -8  -4   3       47.70       45.36      7.65 o 
  -7  -4   3      171.15      185.30     11.95 o 
  -6  -4   3      384.60      401.90     16.23 o 
  -5  -4   3      457.00      468.53     16.71 o 
  -4  -4   3       85.79       92.29      5.41 o 
  -3  -4   3        0.65        0.00      2.07 o 
  -2  -4   3      201.68      219.98      7.26 o 
  -1  -4   3      510.69      525.36      8.24 o 
   0  -4   3     1852.64     1905.45     23.54 o 
   1  -4   3     2134.98     1984.19     47.87 o 
   2  -4   3     2310.76     2369.53     37.02 o 
   3  -4   3      163.96      159.72     11.55 o 
   4  -4   3       56.01       52.03      4.04 o 
   5  -4   3       69.81       61.50      4.11 o 
   6  -4   3      100.07      103.31      7.85 o 
   7  -4   3      535.66      545.78     18.71 o 
   8  -4   3      543.42      575.12     20.31 o 
   9  -4   3      248.20      257.84     13.74 o 
  10  -4   3       10.43        6.14      5.46 o 
  -8  -3   3       28.15       27.05      6.69 o 
  -7  -3   3        4.81        0.00      4.83 o 
  -6  -3   3       73.69       68.75      7.29 o 
  -5  -3   3      244.21      266.92      8.53 o 
  -4  -3   3     1167.51     1186.25     24.96 o 
  -3  -3   3      233.21      214.38      6.84 o 
  -2  -3   3       65.93       65.96      2.36 o 
  -1  -3   3      570.03      560.48      8.27 o 
   0  -3   3       45.05       42.73      3.80 o 
   1  -3   3       25.08       16.44      1.22 o 
   2  -3   3     1534.54     1446.93     23.40 o 
   3  -3   3     4033.62     3914.22     58.29 o 
   4  -3   3      758.22      727.68     13.89 o 
   5  -3   3      125.61      127.93      3.77 o 
   6  -3   3       91.39      100.75      4.49 o 
   7  -3   3      302.23      314.21     13.43 o 
   8  -3   3      514.21      499.61     18.19 o 
   9  -3   3      410.49      430.85     17.53 o 
  10  -3   3      184.15      194.23     12.51 o 
  -8  -2   3       49.32       35.36      7.03 o 
  -7  -2   3        4.67        5.65      4.80 o 
  -6  -2   3        0.24        0.00      3.29 o 
  -5  -2   3      471.93      515.60     12.22 o 
  -4  -2   3     1632.28     1613.68     37.02 o 
  -3  -2   3     2243.59     2167.60     34.37 o 
  -2  -2   3     1193.16     1209.48     23.77 o 
  -1  -2   3       17.18       17.44      2.01 o 
   0  -2   3      356.89      372.76      5.74 o 
   1  -2   3       25.43       24.25      1.95 o 
   2  -2   3     4025.56     4133.77     47.80 o 
   3  -2   3     9830.75     9508.10    136.05 o 
   4  -2   3     3994.26     3788.76     56.40 o 
   5  -2   3      788.33      778.64     11.24 o 
   6  -2   3       58.77       54.18      3.38 o 
   7  -2   3       80.23       88.95      7.56 o 
   8  -2   3      337.03      317.65      9.07 o 
   9  -2   3      310.59      322.10     10.74 o 
  10  -2   3      259.86      268.47     14.06 o 
  -8  -1   3       49.76       52.00      7.73 o 
  -7  -1   3       58.38       54.73      7.25 o 
  -6  -1   3      100.12       71.87      7.15 o 
  -5  -1   3      582.52      571.69     18.24 o 
  -4  -1   3      825.94      778.18     20.79 o 
  -3  -1   3     3595.64     3325.59     66.90 o 
  -2  -1   3     6398.40     6686.60    127.61 o 
  -1  -1   3     2395.12     2363.43     47.07 o 
   0  -1   3       85.06       82.67      2.36 o 
   1  -1   3     5748.64     6166.94     82.82 o 
   2  -1   3     2921.28     3129.80     46.21 o 
   3  -1   3     2041.55     2024.75     30.99 o 
   4  -1   3    10961.02    10575.83    150.99 o 
   5  -1   3     3674.79     3515.75     52.46 o 
   6  -1   3      562.12      545.45     11.18 o 
   7  -1   3       43.45       56.37      3.84 o 
   8  -1   3       24.04       24.79      8.29 o 
   9  -1   3       30.13       32.90      4.69 o 
  10  -1   3      158.91      161.08     14.37 o 
  11  -1   3      187.13      188.38      8.61 o 
  -8   0   3      517.09      529.73     20.43 o 
  -7   0   3      122.86      112.39      9.05 o 
  -6   0   3        3.37        0.00      3.77 o 
  -5   0   3        5.53        7.56      3.57 o 
  -4   0   3       92.96       83.24      6.45 o 
  -3   0   3      471.32      417.15     10.63 o 
  -2   0   3    10309.81    10459.24    196.72 o 
  -1   0   3    14842.36    15814.23    296.20 o 
   0   0   3     1918.37     1993.00     27.75 o 
   1   0   3     1737.88     1740.28     24.47 o 
   2   0   3     3071.54     3325.52     65.67 o 
   3   0   3      741.98      795.74     18.83 o 
   4   0   3     4446.00     4266.02     59.11 o 
   5   0   3     5835.62     5741.14     79.22 o 
   6   0   3      970.69      912.19     16.26 o 
   7   0   3      281.46      290.32      8.14 o 
   8   0   3       26.58       29.06      3.47 o 
   9   0   3      406.04      417.84     11.42 o 
  10   0   3        1.50        0.00      2.90 o 
  11   0   3      164.92      170.88      8.18 o 
  -8   1   3      498.85      523.30     19.90 o 
  -7   1   3      772.50      807.18     24.95 o 
  -6   1   3      262.96      258.93     12.39 o 
  -5   1   3      155.86      162.16      9.23 o 
  -4   1   3        4.26       11.31      4.46 o 
  -3   1   3      411.71      454.97      8.65 o 
  -2   1   3     6301.54     6361.46    133.31 o 
  -1   1   3    10915.54    11189.16    149.42 o 
   0   1   3     3720.38     3795.52     51.66 o 
   1   1   3     1656.48     1534.86     21.83 o 
   2   1   3     3406.50     3421.29     67.16 o 
   3   1   3     6684.88     6884.89    133.31 o 
   4   1   3      527.73      548.52     10.14 o 
   5   1   3     5948.33     5943.57     81.94 o 
   6   1   3     2671.63     2539.88     37.95 o 
   7   1   3      706.05      689.95     13.92 o 
   8   1   3       75.95       69.47      4.63 o 
   9   1   3        6.53        1.79      2.81 o 
  10   1   3       13.63       11.62      5.27 o 
  11   1   3        7.50       10.89      4.80 o 
  -8   2   3      161.81      158.66     11.18 o 
  -7   2   3      626.35      646.20     21.47 o 
  -6   2   3      269.49      306.31     13.31 o 
  -5   2   3      531.36      511.76     11.01 o 
  -4   2   3      544.22      505.28     12.68 o 
  -3   2   3        3.58        6.26      1.51 o 
  -2   2   3      183.65      251.60      5.52 o 
  -1   2   3      668.37      577.62     12.89 o 
   0   2   3     2357.62     2278.95     31.96 o 
   1   2   3     2013.02     1867.26     37.60 o 
   2   2   3     1340.83     1220.84     25.94 o 
   3   2   3      685.56      752.46     17.73 o 
   4   2   3        3.26        6.43      3.97 o 
   5   2   3     1473.52     1371.08     21.82 o 
   6   2   3     1278.43     1153.43     19.63 o 
   7   2   3      485.91      452.19     10.90 o 
   8   2   3      495.39      506.30     15.32 o 
   9   2   3      228.51      224.21     12.89 o 
  10   2   3        3.58        0.00      2.80 o 
  11   2   3        0.41        1.35      3.75 o 
  -8   3   3       16.95       13.35      5.39 o 
  -7   3   3      220.63      258.09     12.97 o 
  -6   3   3      180.96      185.52     10.27 o 
  -5   3   3      600.80      588.71     12.22 o 
  -4   3   3      949.87      915.95     16.00 o 
  -3   3   3       35.12       22.90      2.18 o 
  -2   3   3      119.66      110.03      3.77 o 
  -1   3   3       19.66       12.34      1.43 o 
   0   3   3      110.71       87.95      3.05 o 
   1   3   3     4502.64     4533.87     88.48 o 
   2   3   3     7326.19     7491.29    144.42 o 
   3   3   3      923.34      791.58     18.77 o 
   4   3   3        3.06        5.10      1.49 o 
   5   3   3      386.84      406.96      8.91 o 
   6   3   3        0.60        2.03      2.00 o 
   7   3   3      203.11      206.93      7.04 o 
   8   3   3      995.30     1032.42     19.61 o 
   9   3   3      225.62      239.11      8.42 o 
  10   3   3       43.39       51.01      4.83 o 
  11   3   3        0.53        1.81      5.02 o 
  -8   4   3        4.12        0.02      4.98 o 
  -7   4   3        0.13        0.00      4.23 o 
  -6   4   3       70.79       59.50      4.35 o 
  -5   4   3      633.68      625.20     17.78 o 
  -4   4   3     2475.94     2374.70     41.96 o 
  -3   4   3      805.70      674.80     12.38 o 
  -2   4   3      188.85      169.38      4.88 o 
  -1   4   3       87.39       91.81      3.46 o 
   0   4   3      118.30      122.86      4.20 o 
   1   4   3     2820.74     3042.45     61.25 o 
   2   4   3     7207.78     7393.97    143.21 o 
   3   4   3     4820.66     4871.50     96.24 o 
   4   4   3      499.62      529.34     14.76 o 
   5   4   3       74.10       80.45      4.10 o 
   6   4   3       21.05       24.47      5.85 o 
   7   4   3       15.50       17.29      2.95 o 
   8   4   3      577.09      599.50     16.11 o 
   9   4   3      475.02      486.45     12.55 o 
  10   4   3      262.43      260.10      9.48 o 
  11   4   3      107.51       96.99      9.75 o 
  -8   5   3        0.73        0.00      4.34 o 
  -7   5   3       28.87       21.61      5.62 o 
  -6   5   3        0.33        0.00      2.40 o 
  -5   5   3      368.92      367.30     23.25 o 
  -4   5   3     1524.01     1445.79     23.57 o 
  -3   5   3     2524.18     2364.87     54.56 o 
  -2   5   3     1389.51     1312.68     30.02 o 
   1   5   3     1072.47     1168.44     26.62 o 
   2   5   3     1025.99      984.70     23.28 o 
   3   5   3     5551.48     5555.62    109.76 o 
   4   5   3     3764.63     3717.87     75.61 o 
   5   5   3      349.81      327.42      8.19 o 
   6   5   3        0.73        0.00      2.00 o 
   7   5   3       45.20       46.51      3.93 o 
   8   5   3       13.53       10.14      3.02 o 
   9   5   3       67.24       65.77      5.02 o 
  10   5   3      262.40      282.62      9.91 o 
  -6   6   3        0.31        0.00      3.38 o 
  -5   6   3       24.96       19.83      6.88 o 
  -4   6   3      244.46      147.55      7.39 o 
  -3   6   3     1840.01     1769.30     27.55 o 
  -2   6   3     2823.85     2705.61     39.54 o 
  -1   6   3     1598.38     1552.22     23.96 o 
   0   6   3      440.93      473.63      9.35 o 
   1   6   3      441.98      467.56     14.00 o 
   2   6   3      589.13      621.79     17.08 o 
   3   6   3      849.77      842.92     21.62 o 
   4   6   3     3059.28     3070.35     64.21 o 
   5   6   3     1461.05     1356.37     32.10 o 
   6   6   3      415.73      390.60      9.89 o 
   7   6   3       15.64       14.28      2.95 o 
   8   6   3       47.19       42.43      7.94 o 
   9   6   3        6.45        0.76      2.80 o 
  10   6   3       51.82       44.53      7.25 o 
  -7   7   3      141.94      136.86     10.72 o 
  -6   7   3       17.41       15.68      5.38 o 
  -5   7   3        0.56        2.41      3.65 o 
  -4   7   3        8.95        9.46      3.94 o 
  -3   7   3        5.86        5.80      3.53 o 
  -2   7   3      400.24      387.89     30.51 o 
  -1   7   3     1747.54     1797.41     27.63 o 
   0   7   3     1024.10     1096.88     18.14 o 
   1   7   3        0.98        3.45      2.71 o 
   2   7   3        3.98        0.00      2.58 o 
   3   7   3      164.69      158.38      8.43 o 
   4   7   3       96.39       96.81      7.01 o 
   5   7   3      576.67      548.90     17.22 o 
   6   7   3      889.35      885.81     17.16 o 
   7   7   3      465.04      468.66     11.70 o 
   8   7   3       41.62       37.90      4.12 o 
   9   7   3       18.75       19.09      3.69 o 
  -6   8   3      189.82      191.20     11.74 o 
  -5   8   3       59.41       43.08      6.37 o 
  -4   8   3       77.37       69.33      7.03 o 
  -3   8   3        4.45        8.53      3.87 o 
  -2   8   3      410.36      394.46     14.56 o 
  -1   8   3      667.80      661.46     20.04 o 
   0   8   3     1644.24     1615.26     37.89 o 
   1   8   3      735.68      682.25     19.95 o 
   2   8   3       11.81        7.22      3.35 o 
   3   8   3       34.36       47.50      5.41 o 
   4   8   3       86.22       82.47      6.79 o 
   5   8   3      753.18      731.28     21.44 o 
   6   8   3      585.50      552.96     18.16 o 
   7   8   3      767.17      805.21     17.01 o 
   8   8   3      135.77      149.88      7.14 o 
   9   8   3        6.98        5.51      5.14 o 
  -6   9   3      125.78      122.18     10.45 o 
  -5   9   3      190.26      186.75     11.71 o 
  -4   9   3       37.30       37.05      6.42 o 
  -3   9   3        0.51        0.05      3.79 o 
  -2   9   3       89.41       79.48      7.07 o 
  -1   9   3      364.34      326.16     13.65 o 
   0   9   3      523.92      522.14     17.55 o 
   1   9   3     1691.86     1699.82     40.48 o 
   2   9   3      538.51      547.18     18.04 o 
   3   9   3       71.85       70.52      6.69 o 
   4   9   3      304.75      317.28     13.18 o 
   5   9   3      132.13      126.26      8.84 o 
   6   9   3      318.85      329.94     13.96 o 
   7   9   3      467.77      453.05     17.10 o 
   8   9   3      364.09      380.02     16.09 o 
  -5  10   3      242.84      244.10     13.71 o 
  -4  10   3      351.75      335.46     15.65 o 
  -3  10   3       32.73       24.92      5.72 o 
  -2  10   3       38.47       52.64      6.67 o 
  -1  10   3        4.52        0.00      3.62 o 
   0  10   3      125.26      118.72      8.98 o 
   1  10   3     1084.79     1034.14     28.50 o 
   2  10   3     1180.21     1184.91     31.59 o 
   3  10   3      566.60      599.74     19.88 o 
   4  10   3      138.77      144.85      9.63 o 
   5  10   3       17.82       19.99      5.29 o 
   6  10   3       10.07        6.11      4.42 o 
   7  10   3        7.93        1.47      4.64 o 
  -3  11   3      285.74      308.41     14.97 o 
  -2  11   3       40.65       54.99      7.22 o 
  -1  11   3        1.05        0.85      4.11 o 
   0  11   3       25.10       15.57      5.24 o 
   1  11   3      211.02      203.12     11.88 o 
   2  11   3      749.21      728.35     23.35 o 
   3  11   3      705.71      730.04     23.54 o 
   4  11   3      484.70      499.41     18.77 o 
   5  11   3       33.26       22.39      5.75 o 
   6  11   3       44.86       22.02      5.80 o 
  -2  12   3      153.26      142.46     10.99 o 
  -1  12   3       39.80       38.67      6.86 o 
   0  12   3        4.39        0.00      4.27 o 
   1  12   3        1.97        0.00      4.32 o 
   2  12   3       57.00       56.15      7.48 o 
   3  12   3      153.27      141.95     10.82 o 
   4  12   3      150.28      135.38     10.79 o 
   5  12   3       51.48       43.52      7.13 o 
  -1 -10   4        0.06        0.00      6.28 o 
   0 -10   4       59.33       54.70      9.52 o 
   1 -10   4        2.40        2.20      6.78 o 
   2 -10   4       46.00       51.00      9.75 o 
   3 -10   4      123.47      124.71      7.88 o 
   4 -10   4      137.83      145.17      8.56 o 
  -3  -9   4       85.59       77.81      9.98 o 
  -2  -9   4      185.05      184.34     13.98 o 
  -1  -9   4      114.90      112.95     11.14 o 
   0  -9   4       64.53       74.57      9.69 o 
   1  -9   4        2.20        1.74      6.06 o 
   2  -9   4        0.93        0.00      3.12 o 
   3  -9   4      153.26      163.88      8.35 o 
   4  -9   4      131.06      129.64     13.58 o 
   5  -9   4      142.05      154.66      8.72 o 
   6  -9   4       81.16       92.88      9.52 o 
  -4  -8   4        4.09        0.00      5.07 o 
  -3  -8   4      123.11      108.17     10.45 o 
  -2  -8   4      151.67      171.32     12.90 o 
  -1  -8   4      131.99      123.94     11.33 o 
   0  -8   4      261.39      255.05     15.09 o 
   1  -8   4       85.85       86.12      9.56 o 
   2  -8   4       27.66       24.73      5.44 o 
   3  -8   4        0.32        0.00      3.42 o 
   4  -8   4      261.73      285.39     10.59 o 
   5  -8   4      239.56      249.72     10.04 o 
   6  -8   4      274.26      310.40     15.38 o 
   7  -8   4      103.99      129.17     10.84 o 
  -5  -7   4       32.56       29.19      7.39 o 
  -4  -7   4        5.29        0.00      5.15 o 
  -3  -7   4       26.86       16.37      6.18 o 
  -2  -7   4       27.00       30.82      6.66 o 
  -1  -7   4      316.32      312.54     15.70 o 
   0  -7   4     1145.97     1108.60     33.90 o 
   1  -7   4      880.30      491.28     15.09 o 
   2  -7   4       41.97       49.66      4.40 o 
   3  -7   4       51.65       53.93      4.77 o 
   4  -7   4      251.57      246.63      9.13 o 
   5  -7   4       97.00       91.19      6.08 o 
   6  -7   4      191.26      192.04      8.79 o 
   7  -7   4      194.86      221.19     12.95 o 
   8  -7   4       27.46       44.89      7.54 o 
  -6  -6   4      243.08      276.18     14.22 o 
  -5  -6   4      348.31      365.50     11.52 o 
  -4  -6   4       20.12        8.46      5.09 o 
  -3  -6   4        0.51        0.00      4.10 o 
  -2  -6   4       17.33       14.30      5.27 o 
  -1  -6   4      339.39      309.75     14.75 o 
   0  -6   4     1462.25     1502.35     41.27 o 
   1  -6   4     2173.37     2189.28     36.00 o 
   2  -6   4     1073.77     1067.05     20.29 o 
   3  -6   4       96.96       95.57      5.53 o 
   4  -6   4       49.39       45.42      4.33 o 
   5  -6   4       87.30       89.48      5.67 o 
   6  -6   4       88.24       87.16     12.33 o 
   7  -6   4      779.58      708.96     23.42 o 
   8  -6   4      338.65      334.14     16.09 o 
   9  -6   4       61.64       70.90      9.01 o 
  -6  -5   4      322.00      304.51     14.73 o 
  -5  -5   4     1272.79     1325.47     32.25 o 
  -4  -5   4      501.32      506.42     13.01 o 
  -3  -5   4        9.41       10.07      3.05 o 
  -2  -5   4       28.13       26.97      3.39 o 
  -1  -5   4      250.80      262.73     17.10 o 
   0  -5   4       53.44       55.17      3.51 o 
   1  -5   4     2568.15     2572.11     50.17 o 
   2  -5   4     2435.56     2389.95     38.38 o 
   3  -5   4      401.87      421.19     14.31 o 
   4  -5   4        0.64        1.59      4.21 o 
   5  -5   4       15.97       11.79      3.30 o 
   6  -5   4        4.40        1.64      3.04 o 
   7  -5   4      224.48      220.73     12.27 o 
   8  -5   4      327.13      325.54     15.41 o 
   9  -5   4      130.77      141.01     11.20 o 
  -7  -4   4        7.50        4.74      5.14 o 
  -6  -4   4      256.16      286.76     14.47 o 
  -5  -4   4      800.07      812.71     17.70 o 
  -4  -4   4      318.64      281.15     11.90 o 
  -3  -4   4      265.96      273.57      8.69 o 
  -2  -4   4      285.77      287.19      8.37 o 
  -1  -4   4       18.81       19.74      2.64 o 
   0  -4   4        5.67        5.99      1.31 o 
   1  -4   4      564.53      632.51      9.55 o 
   2  -4   4     3790.24     3287.56    405.45 o 
   3  -4   4     2857.85     2726.75     42.61 o 
   4  -4   4      927.31      874.29     16.86 o 
   5  -4   4       67.52       76.66      4.65 o 
   6  -4   4       19.58       20.55      4.68 o 
   7  -4   4       50.50       46.56      6.21 o 
   8  -4   4       98.08       96.89      8.81 o 
   9  -4   4      136.33      140.40     10.56 o 
  10  -4   4      185.28      207.40     13.38 o 
  -7  -3   4        8.67       16.76      5.91 o 
  -6  -3   4       18.56       17.75      5.34 o 
  -5  -3   4      216.53      223.30      8.33 o 
  -4  -3   4      102.11      105.51      5.87 o 
  -3  -3   4     2132.31     2084.23     34.18 o 
  -2  -3   4     1818.92     1814.56     29.76 o 
  -1  -3   4      586.91      582.66     11.87 o 
   0  -3   4      101.44      134.39      3.42 o 
   1  -3   4      495.08      582.06      8.69 o 
   2  -3   4        2.84        5.13      1.29 o 
   3  -3   4     1428.06     1269.42     16.56 o 
   4  -3   4     2496.31     2409.29     37.92 o 
   5  -3   4      368.04      396.01     10.35 o 
   6  -3   4      308.93      314.05     12.78 o 
   7  -3   4       17.14       15.57      4.73 o 
   8  -3   4       17.00       14.92      4.97 o 
   9  -3   4       36.88       29.03      6.21 o 
  10  -3   4       89.75       96.43      9.42 o 
  -7  -2   4       48.68       46.76      7.25 o 
  -6  -2   4        7.15        9.06      4.98 o 
  -5  -2   4       56.27       54.77      6.43 o 
  -4  -2   4      281.84      293.88     13.58 o 
  -3  -2   4     1334.96     1340.46     23.52 o 
  -2  -2   4     3908.18     3846.45     76.44 o 
  -1  -2   4     2318.87     2326.74     36.02 o 
   0  -2   4      989.53     1046.43     13.72 o 
   1  -2   4        6.76        8.36      1.13 o 
   2  -2   4        7.17        5.52      1.17 o 
   3  -2   4     1815.57     1802.83     28.68 o 
   4  -2   4     3770.50     3787.41     56.86 o 
   5  -2   4     1832.87     1797.52     29.23 o 
   6  -2   4      407.45      382.96     13.89 o 
   7  -2   4      120.61      122.38      5.42 o 
   8  -2   4       23.37       20.34      5.30 o 
   9  -2   4        9.26       14.78      5.22 o 
  10  -2   4      100.90       98.00      9.34 o 
  11  -2   4       72.21       70.03      8.55 o 
  -8  -1   4      382.46      420.76     18.76 o 
  -7  -1   4      319.60      312.37     15.24 o 
  -6  -1   4      105.77      115.10      9.61 o 
  -5  -1   4      113.58      117.53      8.89 o 
  -4  -1   4       47.55       38.20      4.81 o 
  -3  -1   4      133.19      144.13      7.82 o 
  -2  -1   4     1744.46     1803.48     38.83 o 
  -1  -1   4     7327.04     7620.76    144.61 o 
   0  -1   4     4803.81     5033.45     96.33 o 
   1  -1   4      263.02      295.59      5.81 o 
   2  -1   4      259.81      285.60      6.31 o 
   3  -1   4      465.84      506.75     15.79 o 
   4  -1   4     1039.87     1050.66     18.05 o 
   5  -1   4     1596.43     1588.87     25.81 o 
   6  -1   4      747.51      695.03     20.07 o 
   7  -1   4      822.05      797.58     15.33 o 
   8  -1   4      184.78      207.22      7.30 o 
   9  -1   4       20.94       23.37      3.66 o 
  10  -1   4       46.51       58.84      5.05 o 
  11  -1   4        0.36        4.51      3.44 o 
  -8   0   4      199.23      193.05     12.36 o 
  -7   0   4      490.51      506.32     19.46 o 
  -6   0   4      653.13      609.66     20.38 o 
  -5   0   4      123.13      129.61      9.22 o 
  -4   0   4        6.14        3.57      3.46 o 
  -3   0   4       76.54       68.63      5.31 o 
  -2   0   4      291.12      277.43      9.69 o 
  -1   0   4     2380.44     2491.72     50.45 o 
   0   0   4     8215.64     8457.86    159.29 o 
   1   0   4     5546.75     5727.93     77.30 o 
   3   0   4     1247.42     1280.42     28.25 o 
   4   0   4      763.69      795.76     19.99 o 
   5   0   4      181.39      211.11      5.53 o 
   6   0   4     1040.18     1035.53     17.89 o 
   7   0   4      746.91      743.40     14.61 o 
   8   0   4      862.96      880.15     17.18 o 
   9   0   4       16.58       14.07      3.33 o 
  10   0   4      120.28      103.31      6.26 o 
  11   0   4       62.32       57.81      5.40 o 
  -8   1   4        1.57        6.40      5.36 o 
  -7   1   4      152.16      164.85     11.44 o 
  -6   1   4      810.17      819.47     24.58 o 
  -5   1   4      960.77      965.56     26.23 o 
  -4   1   4      429.53      427.81     14.63 o 
  -3   1   4       61.58       47.89      4.80 o 
  -2   1   4      581.26      624.55     10.49 o 
  -1   1   4      204.28      224.66      4.61 o 
   0   1   4     5340.69     5709.92     77.17 o 
   1   1   4     7711.73     8152.91    109.31 o 
   2   1   4      768.21      769.63     17.41 o 
   3   1   4     1133.11     1268.87     27.87 o 
   4   1   4        3.98        2.10      2.15 o 
   5   1   4      271.27      298.63     10.84 o 
   6   1   4        0.15        0.00      1.70 o 
   7   1   4      599.88      620.95     12.98 o 
   8   1   4      689.44      716.44     14.97 o 
   9   1   4      522.25      549.73     13.19 o 
  10   1   4      237.74      243.19      9.03 o 
  11   1   4        6.56        2.19      4.63 o 
  -8   2   4       16.02       21.68      6.09 o 
  -7   2   4        0.23        0.00      4.23 o 
  -6   2   4      135.26      146.64      9.49 o 
  -5   2   4      223.34      219.78     10.62 o 
  -4   2   4      882.49      836.31     22.34 o 
  -3   2   4      604.18      599.17     11.02 o 
  -2   2   4      704.46      719.69     12.29 o 
  -1   2   4      351.05      291.29     11.99 o 
   0   2   4      768.41      868.74     13.69 o 
   1   2   4     1978.85     2097.22     29.84 o 
   2   2   4      194.45      163.52      5.99 o 
   3   2   4     1111.82     1024.10     23.19 o 
   4   2   4      455.77      471.59     13.33 o 
   5   2   4     1200.57     1239.00     29.01 o 
   6   2   4       12.29       12.99      2.40 o 
   7   2   4      732.27      748.04     14.78 o 
   8   2   4      761.03      745.13     15.46 o 
   9   2   4      779.04      773.91     18.55 o 
  10   2   4      270.05      274.93      9.49 o 
  11   2   4       50.92       46.65      4.87 o 
  -8   3   4        1.00        1.91      5.34 o 
  -7   3   4       83.96       60.11      7.46 o 
  -6   3   4       54.26       49.80      6.47 o 
  -5   3   4      384.82      356.47     13.77 o 
  -4   3   4      496.06      480.98     10.26 o 
  -3   3   4     2227.86     2168.10     32.16 o 
  -2   3   4      997.71     1039.89     25.65 o 
  -1   3   4        3.25        0.00      1.01 o 
   0   3   4       21.96       14.04      2.18 o 
   1   3   4      726.90      778.46     12.75 o 
   2   3   4     3843.43     4051.36     79.96 o 
   3   3   4     3058.07     2907.85     59.00 o 
   4   3   4     1709.26     1692.36     36.81 o 
   5   3   4     1299.69     1320.92     30.76 o 
   6   3   4     2547.02     2625.36     39.39 o 
   7   3   4      314.31      322.17      8.90 o 
   8   3   4        8.66       11.50      9.44 o 
   9   3   4      424.58      424.22     19.82 o 
  10   3   4      505.25      516.64     13.50 o 
  11   3   4      126.15      142.24      7.50 o 
  -7   4   4        0.06        0.00      4.49 o 
  -6   4   4        5.93        0.00      4.06 o 
  -5   4   4       15.39       13.77      4.13 o 
  -4   4   4       30.36       23.16      2.82 o 
  -3   4   4     2100.11     2090.82     31.50 o 
  -2   4   4     3819.53     3867.29     64.93 o 
  -1   4   4      186.23      170.45      4.90 o 
   0   4   4       23.08       31.07      4.23 o 
   1   4   4     1380.47     1597.19     24.00 o 
   2   4   4      885.89      946.14     22.07 o 
   3   4   4     1731.62     1711.75     36.98 o 
   4   4   4     6650.33     6964.23    136.49 o 
   5   4   4     4386.63     4408.89     89.23 o 
   6   4   4      636.96      629.71     21.12 o 
   7   4   4       43.19       43.49      4.94 o 
   8   4   4       42.08       48.46     11.23 o 
   9   4   4       34.22       31.89      4.01 o 
  10   4   4      279.10      300.63     11.57 o 
  11   4   4      270.85      267.05     10.03 o 
  -7   5   4      157.87      150.48     10.94 o 
  -6   5   4        2.01        0.00      4.08 o 
  -5   5   4      127.58      113.81      5.57 o 
  -4   5   4       25.41       19.11      2.82 o 
  -3   5   4     1530.43     1459.39     23.48 o 
  -2   5   4     9040.36     9084.29    123.37 o 
  -1   5   4     3325.08     3407.65     79.16 o 
   0   5   4      960.25     1012.03     16.66 o 
   1   5   4       89.83       90.80      5.56 o 
   2   5   4       98.15      128.45      6.52 o 
   3   5   4        6.65        5.82      2.49 o 
   4   5   4     1080.41     1146.51     27.36 o 
   5   5   4     4592.29     4703.30     95.25 o 
   6   5   4     1833.33     1819.12     41.64 o 
   7   5   4      452.51      446.51     11.02 o 
   8   5   4        0.43        0.47      2.44 o 
   9   5   4      111.17      120.61      6.64 o 
  10   5   4       12.65       16.43      3.85 o 
  11   5   4      105.72       99.97      6.75 o 
  -6   6   4      172.21      161.73     10.65 o 
  -5   6   4        3.38        3.12      2.66 o 
  -4   6   4        6.87        6.95      4.30 o 
  -3   6   4      438.88      430.86      9.89 o 
  -2   6   4     1251.49     1202.01     32.68 o 
  -1   6   4     2863.55     2975.32    101.57 o 
   0   6   4     2612.37     2527.03     37.13 o 
   1   6   4      513.10      487.27      9.90 o 
   2   6   4        8.11       15.68      3.23 o 
   3   6   4       11.97       15.68      3.24 o 
   4   6   4      374.99      408.66     13.52 o 
   5   6   4      890.99      918.13     23.91 o 
   6   6   4     1806.49     1767.54     41.06 o 
   7   6   4      955.74      940.05     25.77 o 
   8   6   4      157.80      163.32      7.14 o 
   9   6   4       12.62       12.00      3.47 o 
  10   6   4        0.76        0.00      3.02 o 
  -5   7   4      267.60      258.24     12.25 o 
  -4   7   4       17.05       12.20      4.16 o 
  -3   7   4       87.50       72.30      4.17 o 
  -2   7   4        0.03        0.00      1.85 o 
  -1   7   4      474.75      475.88     10.30 o 
   0   7   4      967.94      961.32     16.76 o 
   1   7   4     2080.92     2124.45     46.78 o 
   2   7   4      292.53      321.12     11.86 o 
   3   7   4      248.55      267.43     10.87 o 
   4   7   4        6.76        8.28      3.35 o 
   5   7   4       70.61       39.20      5.19 o 
   6   7   4      303.37      287.58     12.17 o 
   7   7   4      620.70      582.63     18.79 o 
   8   7   4      896.50      849.17     19.92 o 
   9   7   4      153.12      144.73      7.11 o 
  10   7   4        3.26        0.00      3.19 o 
  -6   8   4      119.92      123.89      9.95 o 
  -5   8   4      479.00      495.68     17.95 o 
  -4   8   4      134.62      138.74      9.44 o 
  -3   8   4        0.91        0.55      3.67 o 
  -2   8   4      120.54      131.37      8.82 o 
  -1   8   4      297.47      302.82     12.70 o 
   0   8   4      309.05      315.77      8.13 o 
   1   8   4     1106.30     1165.46     19.85 o 
   2   8   4     2117.03     2231.03     49.89 o 
   3   8   4      222.47      234.52     10.84 o 
   4   8   4       18.63       18.23      4.45 o 
   5   8   4      306.26      317.08     13.06 o 
   6   8   4       88.45       97.23      7.83 o 
   7   8   4      310.17      289.27     13.09 o 
   8   8   4      600.74      593.04     20.29 o 
   9   8   4      273.57      285.79     13.82 o 
  -5   9   4      243.32      271.46     13.69 o 
  -4   9   4      425.53      441.45     17.20 o 
  -3   9   4      213.97      193.17     11.06 o 
  -2   9   4        4.04        3.75      3.96 o 
  -1   9   4       11.29        9.56      4.30 o 
   0   9   4      140.25      159.43      9.47 o 
   1   9   4      140.37      136.67      9.08 o 
   2   9   4     1036.69     1084.03     28.93 o 
   3   9   4     1236.26     1303.34     33.23 o 
   4   9   4      766.09      795.01     23.43 o 
   5   9   4       27.63       30.12      5.27 o 
   6   9   4       13.72       11.09      4.37 o 
   7   9   4        1.76        0.00      3.52 o 
   8   9   4      126.16      129.01      9.83 o 
   9   9   4      280.62      288.27     14.51 o 
  -4  10   4      327.76      370.85     16.38 o 
  -3  10   4      459.00      501.93     18.71 o 
  -2  10   4      274.29      253.33     12.92 o 
  -1  10   4       18.70       16.98      4.95 o 
   0  10   4        3.24        2.03      3.96 o 
   1  10   4        4.13        5.34      3.94 o 
   2  10   4      205.81      236.84     12.08 o 
   3  10   4     1082.26     1106.45     30.26 o 
   4  10   4      396.10      416.54     16.25 o 
   5  10   4      142.76      164.90     10.43 o 
   6  10   4       38.89       34.89      6.09 o 
   7  10   4       22.46       12.25      5.03 o 
   8  10   4        0.26        3.69      4.68 o 
  -3  11   4      299.56      311.27     15.24 o 
  -2  11   4      329.42      335.41     15.58 o 
  -1  11   4      261.43      254.58     13.69 o 
   0  11   4       36.69       40.88      6.57 o 
   1  11   4       64.03       47.41      6.55 o 
   2  11   4       14.98       12.97      4.97 o 
   3  11   4      199.59      201.24     11.74 o 
   4  11   4      359.33      369.06     16.01 o 
   5  11   4      535.61      533.93     19.97 o 
   6  11   4      373.53      372.19     16.54 o 
   7  11   4       13.04       12.80      5.62 o 
  -1  12   4      133.47      129.59     10.89 o 
   0  12   4       91.59      107.27      9.66 o 
   1  12   4        9.62       12.31      5.32 o 
   2  12   4        8.64        8.87      4.93 o 
   3  12   4        0.65        0.00      4.16 o 
   4  12   4       34.33       26.16      6.26 o 
   5  12   4      181.89      164.68     11.86 o 
   0  -9   5      355.80      332.16     18.64 o 
   1  -9   5      179.30      170.84     14.37 o 
   2  -9   5       13.67        3.04      6.61 o 
   3  -9   5        0.47        0.00      5.97 o 
   4  -9   5       10.29        4.88      6.14 o 
   5  -9   5       96.35      105.71      7.56 o 
  -3  -8   5        3.03        5.84      6.20 o 
  -2  -8   5       30.03       25.31      7.37 o 
  -1  -8   5      143.99      113.94     11.13 o 
   0  -8   5      376.70      373.55     18.64 o 
   1  -8   5      265.44      269.27     15.87 o 
   2  -8   5      112.00      113.99     10.97 o 
   3  -8   5        5.79        4.85      3.42 o 
   4  -8   5       13.72       15.97      4.13 o 
   5  -8   5       73.76       67.17      7.25 o 
   6  -8   5       88.17       82.59      6.79 o 
   7  -8   5       95.59       82.67      9.20 o 
  -4  -7   5      232.43      244.76     15.75 o 
  -3  -7   5       96.20       90.78     10.10 o 
  -2  -7   5       30.04       17.26      6.55 o 
  -1  -7   5       50.35       50.04      7.90 o 
   0  -7   5      278.22      293.45     16.04 o 
   1  -7   5      542.34      581.67     22.96 o 
   2  -7   5      618.78      586.04     22.43 o 
   3  -7   5      396.42      433.18     16.38 o 
   4  -7   5       64.19       67.30      5.46 o 
   5  -7   5       10.55       11.70      3.85 o 
   6  -7   5       66.66       55.76      5.50 o 
   7  -7   5      109.56      116.94      9.93 o 
   8  -7   5       89.00       84.62      9.42 o 
  -5  -6   5      240.57      251.30     15.28 o 
  -4  -6   5      621.65      659.14     24.95 o 
  -3  -6   5      266.92      277.80     15.21 o 
  -2  -6   5       13.63       15.21      5.46 o 
  -1  -6   5        3.37        1.28      4.18 o 
   0  -6   5       53.52       49.38      7.13 o 
   1  -6   5      336.38      355.77     16.50 o 
   2  -6   5     1572.07     1621.43     28.68 o 
   3  -6   5      769.23      785.13     16.85 o 
   4  -6   5      120.71      132.11      6.81 o 
   5  -6   5       75.17       80.89      5.65 o 
   6  -6   5        4.42        5.72      3.45 o 
   7  -6   5       85.79       96.26      8.94 o 
   8  -6   5       25.46       21.79      6.47 o 
   9  -6   5      139.10      173.85     12.82 o 
  -6  -5   5        1.86        0.00      4.98 o 
  -5  -5   5       49.20       40.18      9.01 o 
  -4  -5   5      980.75      982.14     20.73 o 
  -3  -5   5      864.85      917.40     19.34 o 
  -2  -5   5      197.02      206.68      7.96 o 
  -1  -5   5        2.27        2.95      4.40 o 
   0  -5   5      151.68      165.77     11.01 o 
   1  -5   5        0.65        3.31      4.11 o 
   2  -5   5      751.26      751.71     15.47 o 
   3  -5   5     1365.72     1373.77     24.68 o 
   4  -5   5      488.88      502.40     12.36 o 
   5  -5   5      210.10      204.67      7.87 o 
   6  -5   5        5.96        3.85      3.09 o 
   7  -5   5      224.66      196.82     11.84 o 
   8  -5   5        0.03        0.00      4.64 o 
   9  -5   5      133.83      128.52     10.96 o 
  -6  -4   5       13.84       15.33      5.60 o 
  -5  -4   5        0.24        0.00      4.04 o 
  -4  -4   5      120.70      114.85      6.60 o 
  -3  -4   5      985.52     1037.14     20.63 o 
  -2  -4   5      464.68      474.16     11.74 o 
  -1  -4   5      262.59      262.62      8.00 o 
   0  -4   5      236.20      233.51      7.03 o 
   1  -4   5      202.41      224.62      6.71 o 
   2  -4   5        2.98        0.00      2.14 o 
   3  -4   5      417.39      396.44      9.91 o 
   4  -4   5      713.54      674.73     14.23 o 
   5  -4   5      465.26      455.81     15.51 o 
   6  -4   5      454.16      469.68     12.00 o 
   7  -4   5      263.34      276.66     13.43 o 
   8  -4   5        0.24        0.00      4.03 o 
   9  -4   5        2.29        0.00      4.49 o 
  10  -4   5       21.49       27.02      6.76 o 
  -6  -3   5       45.77       34.15      6.78 o 
  -5  -3   5       20.31       20.30      5.19 o 
  -4  -3   5        1.24        3.53      2.88 o 
  -3  -3   5       95.47      100.64      5.91 o 
  -2  -3   5      194.54      190.91      6.92 o 
  -1  -3   5     1090.17     1036.47     19.06 o 
   0  -3   5      637.69      603.61     12.37 o 
   1  -3   5       17.82       13.62      1.55 o 
   2  -3   5       55.44       54.05      2.53 o 
   3  -3   5      132.65      154.83      4.10 o 
   4  -3   5      905.07      895.32     17.03 o 
   5  -3   5      531.60      507.53     11.64 o 
   6  -3   5      920.58      905.95     20.37 o 
   7  -3   5      426.23      404.00     15.70 o 
   8  -3   5        1.81        3.02      4.18 o 
   9  -3   5       14.56       17.37      5.63 o 
  10  -3   5        3.62        6.21      4.95 o 
  -7  -2   5      241.67      241.43     13.60 o 
  -6  -2   5      259.34      280.24     14.47 o 
  -5  -2   5       72.63       85.10      5.67 o 
  -4  -2   5       33.86       32.63      3.71 o 
  -3  -2   5      120.10      107.64      7.58 o 
  -2  -2   5      254.69      240.89      9.92 o 
  -1  -2   5     2155.40     2059.29     43.42 o 
   0  -2   5     3603.20     3461.97     52.12 o 
   1  -2   5      702.96      693.84     10.16 o 
   2  -2   5      690.26      748.90     10.87 o 
   3  -2   5     2730.80     2774.84     33.65 o 
   4  -2   5        0.56        1.62      1.76 o 
   5  -2   5       69.40       76.51      5.69 o 
   6  -2   5      826.71      768.73     22.07 o 
   7  -2   5     1225.86     1249.17     32.55 o 
   8  -2   5      452.21      474.69     17.70 o 
   9  -2   5        0.99        0.00      4.16 o 
  10  -2   5       12.99       10.70      5.21 o 
  11  -2   5        4.51        1.50      5.34 o 
  -7  -1   5      193.18      210.73     13.30 o 
  -6  -1   5      730.74      727.27     23.66 o 
  -5  -1   5      418.62      427.01     16.25 o 
  -4  -1   5        1.26        0.00      3.62 o 
  -3  -1   5       34.83       41.88      4.85 o 
  -2  -1   5        1.14        0.20      2.78 o 
  -1  -1   5      353.15      323.95     10.75 o 
   0  -1   5     3735.14     3678.01     72.47 o 
   1  -1   5     4994.76     5130.96     93.53 o 
   2  -1   5     2210.49     2217.19     34.42 o 
   3  -1   5       66.90       83.75      5.24 o 
   4  -1   5      301.13      310.82      7.79 o 
   5  -1   5       24.54       29.72      2.72 o 
   6  -1   5      372.22      374.56     13.72 o 
   7  -1   5     1257.58     1237.31     31.85 o 
   8  -1   5     1077.98     1063.26     29.34 o 
   9  -1   5      321.34      344.28     15.17 o 
  10  -1   5        0.16        1.63      6.57 o 
  11  -1   5       12.60        5.89      5.48 o 
  -7   0   5       38.88       31.11      6.67 o 
  -6   0   5      556.95      578.12     20.72 o 
  -5   0   5     1125.88     1134.58     30.43 o 
  -4   0   5      805.29      805.73     22.80 o 
  -3   0   5        9.06        0.00      2.83 o 
  -2   0   5       96.28       79.40      5.58 o 
  -1   0   5      300.64      344.42     11.21 o 
   0   0   5      503.77      478.69     13.23 o 
   1   0   5     4326.10     4542.15     62.09 o 
   2   0   5     2858.94     2825.15     39.84 o 
   3   0   5     1830.71     1820.63     38.73 o 
   4   0   5     1457.63     1510.66     33.79 o 
   5   0   5      127.66      130.73      7.50 o 
   6   0   5       28.47       28.37      4.37 o 
   7   0   5      228.00      228.63     10.85 o 
   8   0   5      878.89      890.76     25.67 o 
   9   0   5      552.01      539.64     22.88 o 
  10   0   5      259.43      288.81      9.74 o 
  11   0   5       75.78       76.10      5.77 o 
  -7   1   5        0.37        0.00      4.44 o 
  -6   1   5       31.90       28.88      6.20 o 
  -5   1   5      391.11      379.46     15.04 o 
  -4   1   5     1198.80     1161.72     29.56 o 
  -3   1   5     1547.48     1495.11     34.78 o 
  -2   1   5      147.85      155.31      7.78 o 
  -1   1   5      464.02      493.59     14.03 o 
   0   1   5       67.69       94.62      3.03 o 
   1   1   5      408.92      441.13      8.10 o 
   2   1   5     2972.71     2804.19     39.55 o 
   3   1   5     5596.47     5306.73    104.08 o 
   4   1   5     4757.83     5069.53    100.77 o 
   5   1   5     1194.05     1229.94     29.32 o 
   6   1   5      256.68      268.66     11.03 o 
   7   1   5        0.21        0.00      3.07 o 
   8   1   5      298.82      299.97     13.24 o 
   9   1   5      560.63      560.62     13.46 o 
  10   1   5      808.58      832.00     17.97 o 
  11   1   5      256.68      273.27     10.02 o 
  -7   2   5        0.15        0.00      4.28 o 
  -6   2   5       52.94       53.90      7.10 o 
  -5   2   5       40.81       43.97      5.84 o 
  -4   2   5      552.43      523.74     17.14 o 
  -3   2   5     1623.96     1591.95     36.37 o 
  -2   2   5     1226.74     1147.36     27.26 o 
  -1   2   5        1.52        0.41      1.19 o 
   0   2   5       95.31       87.32      3.29 o 
   1   2   5      986.68     1136.21     21.22 o 
   2   2   5     1513.87     1462.82     31.03 o 
   3   2   5     1641.93     1494.84     32.39 o 
   4   2   5     4514.48     4393.39     87.86 o 
   5   2   5     3412.11     3280.98     68.00 o 
   6   2   5       88.69       82.93      6.50 o 
   7   2   5        2.00        3.43      3.17 o 
   8   2   5        7.98        3.52      2.72 o 
   9   2   5      336.78      321.80     19.14 o 
  10   2   5      436.40      444.40     12.33 o 
  11   2   5      216.73      243.88      9.47 o 
  -7   3   5      105.83      112.51      9.88 o 
  -6   3   5       34.29       25.93      6.02 o 
  -5   3   5       18.59       18.40      4.76 o 
  -4   3   5      454.69      424.39     15.19 o 
  -3   3   5      538.83      550.33     16.66 o 
  -2   3   5     2413.91     2277.96     33.46 o 
  -1   3   5     2978.38     2914.73     41.56 o 
   0   3   5     1733.20     1739.61     25.93 o 
   1   3   5     1590.81     1668.17     24.97 o 
   2   3   5     2105.53     2206.29     45.55 o 
   3   3   5      677.75      614.10     15.86 o 
   4   3   5     2113.32     2082.45     44.48 o 
   5   3   5     5115.77     4912.58     98.85 o 
   6   3   5     1063.52     1059.45     26.88 o 
   7   3   5      143.83      134.54      8.60 o 
   8   3   5      352.94      328.72     13.82 o 
   9   3   5       63.62       53.10      4.63 o 
  10   3   5      118.25      122.22      6.78 o 
  11   3   5      199.36      203.13     18.57 o 
  -7   4   5      330.76      351.33     16.37 o 
  -6   4   5      102.07      101.60      8.76 o 
  -5   4   5       20.61       18.54      4.98 o 
  -4   4   5      122.98      131.81      8.64 o 
  -3   4   5      237.37      218.28      6.48 o 
  -2   4   5      938.21      926.58     15.91 o 
  -1   4   5     4629.34     4521.54     65.52 o 
   0   4   5     2686.03     2602.09     37.71 o 
   1   4   5     1841.68     1884.76     37.41 o 
   2   4   5      190.10      188.93      7.54 o 
   3   4   5      141.75      141.66      6.83 o 
   4   4   5       43.60       40.31      4.06 o 
   5   4   5     2413.94     2369.69     51.12 o 
   6   4   5     2789.04     2570.08     55.79 o 
   7   4   5      947.15      889.17     24.63 o 
   8   4   5      549.32      497.61     17.68 o 
   9   4   5       33.83       30.64      5.04 o 
  10   4   5      182.80      183.22      8.11 o 
  11   4   5       24.60       19.43      4.26 o 
  -7   5   5      369.29      389.20     17.10 o 
  -6   5   5      486.81      476.48     18.07 o 
  -5   5   5      137.68      118.70      8.86 o 
  -4   5   5        2.73        0.00      3.11 o 
  -3   5   5       14.76       15.17      2.61 o 
  -2   5   5      210.48      212.92      7.88 o 
  -1   5   5     3151.17     3107.93     44.91 o 
   0   5   5     5726.60     5875.20     81.17 o 
   1   5   5     2801.10     2766.45     40.20 o 
   2   5   5      447.94      439.58     13.23 o 
   3   5   5       70.36      101.89      6.18 o 
   4   5   5      394.54      381.42     12.61 o 
   5   5   5        0.23        0.20      2.59 o 
   6   5   5     2059.33     2003.42     45.42 o 
   7   5   5     1940.87     1843.85     43.33 o 
   8   5   5      264.33      262.20     12.36 o 
   9   5   5        8.34        3.62      3.77 o 
  10   5   5       29.94       23.95      4.14 o 
  11   5   5        4.48        0.64      3.37 o 
  -6   6   5      413.76      454.91     17.84 o 
  -5   6   5      432.41      440.06     16.32 o 
  -4   6   5       10.32        6.79      2.79 o 
  -3   6   5       14.41       10.80      3.19 o 
  -2   6   5       18.78       23.97      2.89 o 
  -1   6   5       13.43       15.84      5.79 o 
   0   6   5     1534.97     1548.92     24.63 o 
   1   6   5     2338.66     2382.20     35.57 o 
   2   6   5     2550.48     2740.68     57.88 o 
   3   6   5      141.40      156.51      7.95 o 
   4   6   5       23.76       23.35      3.86 o 
   5   6   5      660.02      666.80     19.25 o 
   6   6   5       76.97       76.22      6.54 o 
   7   6   5     1037.57     1041.55     28.30 o 
   8   6   5      569.74      549.65     19.00 o 
   9   6   5      293.37      312.50     14.34 o 
  10   6   5       55.60       56.56      7.27 o 
  -5   7   5      296.41      309.19     13.52 o 
  -4   7   5      291.53      305.61      9.04 o 
  -3   7   5       84.73       78.69      5.30 o 
  -2   7   5       16.97       16.01      2.89 o 
  -1   7   5        0.47        0.00      1.97 o 
   0   7   5        2.12        1.63      1.97 o 
   1   7   5      449.93      472.83     10.36 o 
   2   7   5     1413.64     1405.25     33.40 o 
   3   7   5      627.91      605.43     18.01 o 
   4   7   5       19.76       18.84      4.03 o 
   5   7   5       59.96       60.59      5.96 o 
   6   7   5        0.61        0.00      3.23 o 
   7   7   5      129.01      116.98      8.43 o 
   8   7   5      419.05      374.90     15.33 o 
   9   7   5      287.19      268.21     13.36 o 
  10   7   5      157.00      173.23     11.38 o 
  -4   8   5      248.11      239.74     11.96 o 
  -3   8   5      258.21      255.55     11.98 o 
  -2   8   5      453.61      457.10     16.21 o 
  -1   8   5       39.67       49.96      5.91 o 
   0   8   5        7.41       13.04      4.01 o 
   1   8   5       38.07       30.43      8.50 o 
   2   8   5      269.16      292.52     12.32 o 
   3   8   5     1317.96     1341.23     33.23 o 
   4   8   5     1098.67     1044.38     27.63 o 
   5   8   5     1074.83     1070.90     28.55 o 
   6   8   5       34.28       23.67      4.95 o 
   7   8   5        4.35        1.40      3.53 o 
   8   8   5      129.53      136.61      9.69 o 
   9   8   5      156.57      144.59     10.17 o 
  -5   9   5        2.00        0.39      4.57 o 
  -4   9   5       83.54      100.75      8.64 o 
  -3   9   5      359.04      365.50     14.99 o 
  -2   9   5      553.42      562.79     19.20 o 
  -1   9   5      156.22      177.21     10.63 o 
   0   9   5       12.45        4.59      3.84 o 
   1   9   5        1.08        5.14      3.79 o 
   2   9   5       48.47       42.98      5.63 o 
   3   9   5      470.84      463.97     16.62 o 
   4   9   5     1930.77     1888.31     44.94 o 
   5   9   5      808.08      782.93     23.54 o 
   6   9   5       26.82       29.29      5.44 o 
   7   9   5        0.35        3.96      4.18 o 
   8   9   5        0.42        0.00      4.10 o 
   9   9   5       41.86       36.64      6.61 o 
  -4  10   5       26.51       30.86      6.47 o 
  -3  10   5      249.55      244.76     12.89 o 
  -2  10   5      494.32      481.84     18.23 o 
  -1  10   5      738.48      759.68     24.17 o 
   0  10   5      303.93      300.26     13.77 o 
   1  10   5       86.06       80.98      7.51 o 
   2  10   5        1.59        3.53      3.93 o 
   3  10   5       21.82       10.82      4.37 o 
   4  10   5      460.64      432.76     16.74 o 
   5  10   5      712.14      677.93     22.29 o 
   6  10   5      575.57      580.77     20.57 o 
   7  10   5       85.22       87.20      8.41 o 
   8  10   5        8.25       12.73      5.36 o 
  -2  11   5       86.02       74.93      8.29 o 
  -1  11   5      294.77      281.10     14.56 o 
   0  11   5      873.13      804.18     25.65 o 
   1  11   5      303.10      295.45     14.01 o 
   2  11   5       35.63       28.93      5.87 o 
   3  11   5       96.37       97.30      8.65 o 
   4  11   5       34.23       22.87      5.82 o 
   5  11   5      163.41      131.98     10.38 o 
   6  11   5      226.94      222.75     13.14 o 
   7  11   5      486.25      499.78     20.12 o 
  -1  12   5       69.21       68.10      8.41 o 
   0  12   5      155.97      164.32     11.91 o 
   1  12   5      354.31      339.26     16.13 o 
   2  12   5      151.89      148.79     10.91 o 
   3  12   5        6.22        5.58      4.95 o 
   4  12   5        7.26       10.87      5.09 o 
   5  12   5       27.43       37.27      6.86 o 
   1  -9   6      198.69      214.60     16.20 o 
   2  -9   6       95.09      113.65     12.31 o 
   3  -9   6       52.69       52.72      9.85 o 
  -1  -8   6        0.36        0.00      5.68 o 
   0  -8   6       13.19       12.48      6.57 o 
   1  -8   6      158.02      150.82     13.19 o 
   2  -8   6      207.05      238.62     15.65 o 
   3  -8   6      141.93      150.89     13.21 o 
   4  -8   6       68.36       72.37     10.04 o 
   5  -8   6        6.47        0.00      3.42 o 
   6  -8   6        2.06        0.00      4.42 o 
  -3  -7   6      237.99      248.99     16.01 o 
  -2  -7   6       62.38       56.42      8.91 o 
  -1  -7   6        7.01        0.00      5.17 o 
   0  -7   6       51.04       40.93      7.71 o 
   1  -7   6       93.76       80.23      9.71 o 
   2  -7   6      110.10      100.39     10.43 o 
   3  -7   6      220.15      216.07     14.00 o 
   4  -7   6      366.32      382.41     11.85 o 
   5  -7   6       70.91       73.22      6.11 o 
   6  -7   6        0.11        0.00      3.45 o 
   7  -7   6        0.09        0.00      4.27 o 
  -4  -6   6       55.12       54.05      8.38 o 
  -3  -6   6      419.34      435.83     20.26 o 
  -2  -6   6      426.78      440.23     20.17 o 
  -1  -6   6      144.22      143.71     11.76 o 
   0  -6   6        5.47        0.09      4.47 o 
   1  -6   6      193.85      181.13     12.63 o 
   2  -6   6        4.74        0.82      4.63 o 
   3  -6   6      220.00      234.04     14.00 o 
   4  -6   6      403.57      430.02     12.00 o 
   5  -6   6      264.98      278.20      9.79 o 
   6  -6   6      124.63      145.66      7.79 o 
   7  -6   6        1.06        6.83      5.26 o 
   8  -6   6       31.12       27.17      6.72 o 
  -4  -5   6       23.87       26.06      4.30 o 
  -3  -5   6      123.30      138.24     11.79 o 
  -2  -5   6      637.42      645.13     24.36 o 
  -1  -5   6      361.59      320.71     16.09 o 
   0  -5   6       66.90       56.78      7.54 o 
   1  -5   6        1.95        1.95      4.30 o 
   2  -5   6       67.96       74.04      8.16 o 
   3  -5   6       80.01       71.50     11.33 o 
   4  -5   6      476.47      502.07     12.59 o 
   5  -5   6      699.84      716.78     16.15 o 
   6  -5   6      663.51      658.54     26.00 o 
   7  -5   6      217.50      235.27     12.82 o 
   8  -5   6        8.32        7.24      5.36 o 
   9  -5   6       51.99       40.50      7.58 o 
  -5  -4   6        9.78        7.30      5.72 o 
  -4  -4   6      218.00      200.13      8.83 o 
  -3  -4   6      102.25       93.47      5.88 o 
  -2  -4   6      651.87      618.72     14.63 o 
  -1  -4   6      867.09      806.09     16.74 o 
   0  -4   6      755.19      741.01     25.02 o 
   1  -4   6      456.44      460.46     18.28 o 
   2  -4   6       70.01       48.33      6.71 o 
   3  -4   6       56.15       52.23      4.06 o 
   4  -4   6        0.25        0.00      4.18 o 
   5  -4   6      513.63      493.78     14.04 o 
   6  -4   6      744.73      744.56     16.24 o 
   7  -4   6      574.04      554.38     19.59 o 
   8  -4   6      116.07      107.81      9.34 o 
   9  -4   6        4.01        1.42      5.15 o 
  10  -4   6       12.90       12.61      6.20 o 
  -5  -3   6       59.11       56.41      5.33 o 
  -4  -3   6        0.24        0.00      3.01 o 
  -3  -3   6      223.71      231.10     12.78 o 
  -2  -3   6      354.11      329.92      9.81 o 
  -1  -3   6      460.03      396.36     10.44 o 
   0  -3   6      320.28      296.22      8.33 o 
   1  -3   6     1130.46     1068.44     19.25 o 
   2  -3   6      758.87      733.59     11.29 o 
   3  -3   6       81.56       84.48      4.88 o 
   4  -3   6      335.84      363.74      9.63 o 
   5  -3   6      163.46      158.31     11.39 o 
   6  -3   6      684.10      687.29     14.94 o 
   7  -3   6      666.20      646.71     21.18 o 
   8  -3   6      386.26      434.98     17.49 o 
   9  -3   6      147.61      185.37     12.13 o 
  10  -3   6        5.62       11.03      5.55 o 
  -6  -2   6      194.23      229.73     13.77 o 
  -5  -2   6      559.51      543.65     14.77 o 
  -4  -2   6      818.71      802.56     17.95 o 
  -3  -2   6      244.58      220.64      8.23 o 
  -2  -2   6        0.89        2.47      3.29 o 
  -1  -2   6        6.90        9.03      3.14 o 
   0  -2   6      346.47      338.85     11.21 o 
   1  -2   6     2961.94     2905.58     44.76 o 
   2  -2   6     2934.31     2926.67     35.76 o 
   3  -2   6     3275.05     3373.51     40.78 o 
   4  -2   6      858.73      893.00     17.48 o 
   5  -2   6       43.90       39.74      3.51 o 
   6  -2   6       61.96       55.30      4.01 o 
   7  -2   6      339.61      359.32     14.68 o 
   8  -2   6      687.14      623.47     20.94 o 
   9  -2   6      475.75      452.83     18.16 o 
  10  -2   6      101.72      118.09     10.19 o 
  11  -2   6        0.09        0.00      4.63 o 
  -6  -1   6       51.25       47.34      7.54 o 
  -5  -1   6      907.96      897.79     26.85 o 
  -4  -1   6      974.61      936.34     26.39 o 
  -3  -1   6      249.23      246.61     11.09 o 
  -2  -1   6        0.16        0.00      2.53 o 
  -1  -1   6       14.03       17.99      3.45 o 
   0  -1   6      631.01      652.72     17.37 o 
   1  -1   6      662.33      660.55     17.00 o 
   2  -1   6     4931.73     4974.11     68.52 o 
   3  -1   6     3371.36     3326.03     47.12 o 
   4  -1   6      386.31      389.84     10.66 o 
   5  -1   6        2.52        1.45      1.87 o 
   6  -1   6      234.04      250.16      8.92 o 
   7  -1   6        5.11        6.16      3.96 o 
   8  -1   6      193.05      178.51     10.63 o 
   9  -1   6      765.47      722.76     23.54 o 
  10  -1   6      221.33      223.89     13.01 o 
  11  -1   6        2.40        0.00      4.61 o 
  -6   0   6        0.09        0.00      4.25 o 
  -5   0   6      337.68      336.57     14.97 o 
  -4   0   6     1416.07     1333.36     33.86 o 
  -3   0   6     1703.19     1802.27     41.68 o 
  -2   0   6      751.86      706.11     19.80 o 
  -1   0   6      293.54      299.92     11.06 o 
   0   0   6       48.93       51.53      4.45 o 
   1   0   6       87.09       88.14      3.19 o 
   2   0   6      338.20      300.53      6.71 o 
   3   0   6     5275.58     5178.08    143.35 o 
   4   0   6     4533.61     4498.17     90.44 o 
   5   0   6      529.87      514.05     15.74 o 
   6   0   6       96.34       92.37      7.07 o 
   7   0   6       38.93       45.60      5.75 o 
   8   0   6        5.14        0.00      3.29 o 
   9   0   6      124.93      106.93      8.94 o 
  10   0   6      237.66      264.06     13.86 o 
  11   0   6      211.96      196.53     12.83 o 
  -6   1   6        3.99        0.00      3.96 o 
  -5   1   6        6.71        3.69      4.37 o 
  -4   1   6      108.78      100.01      8.19 o 
  -3   1   6      848.27      875.81     24.01 o 
  -2   1   6     2094.23     2086.78     45.67 o 
  -1   1   6      303.18      275.33     10.58 o 
   0   1   6       14.36       21.01      3.36 o 
   1   1   6       27.14       39.70      2.47 o 
   2   1   6      377.77      438.98     10.00 o 
   3   1   6      275.95      279.58      9.17 o 
   4   1   6     2592.00     2576.05     54.05 o 
   5   1   6     2750.58     2679.92     57.14 o 
   6   1   6      867.80      884.97     23.84 o 
   7   1   6       16.40       15.16      4.20 o 
   8   1   6       62.31       55.38      6.45 o 
   9   1   6        0.12        3.67      4.25 o 
  10   1   6      217.54      227.23     12.83 o 
  11   1   6      170.44      156.20     11.74 o 
  -6   2   6       41.49       48.68      7.29 o 
  -5   2   6       15.56       12.13      5.09 o 
  -4   2   6       30.35       32.82      5.21 o 
  -3   2   6      189.63      202.35     10.12 o 
  -2   2   6      511.67      481.42     15.17 o 
  -1   2   6     2773.47     2645.38     55.35 o 
   0   2   6     2282.11     2363.80     35.71 o 
   1   2   6       90.49       79.28      3.36 o 
   2   2   6      222.47      250.59      9.15 o 
   3   2   6      182.36      192.19      7.41 o 
   4   2   6     1453.38     1519.84     33.96 o 
   5   2   6     1268.43     1196.09     28.81 o 
   6   2   6     1882.90     1806.28     41.39 o 
   7   2   6     1062.28     1038.36     27.67 o 
   8   2   6       11.07        8.04      4.10 o 
   9   2   6        5.31        2.58      4.04 o 
  10   2   6        6.41        8.12      4.81 o 
  11   2   6       72.68       86.75      8.91 o 
  -6   3   6      210.53      217.57     12.73 o 
  -5   3   6       36.27       23.72      5.79 o 
  -4   3   6        0.74        0.00      3.67 o 
  -3   3   6      154.87      155.33      8.96 o 
  -2   3   6       23.65       21.20      4.15 o 
  -1   3   6      731.77      687.69     13.37 o 
   0   3   6     3035.95     3012.64     43.15 o 
   1   3   6      893.03      888.16     15.00 o 
   2   3   6     1178.19     1232.87     19.64 o 
   3   3   6     1047.22     1119.46     25.91 o 
   4   3   6        5.58        6.81      2.65 o 
   5   3   6      229.97      246.28      9.97 o 
   6   3   6     3083.19     3178.20     67.54 o 
   7   3   6     1128.82     1073.07     28.47 o 
   8   3   6        1.48        0.00      3.09 o 
   9   3   6       52.46       57.86      6.83 o 
  10   3   6       12.64        7.37      4.80 o 
  11   3   6        3.60        3.29      4.57 o 
  -6   4   6      402.44      364.66     16.28 o 
  -5   4   6      334.04      328.82     14.64 o 
  -4   4   6        0.28        0.00      3.65 o 
  -3   4   6       21.66       19.20      4.34 o 
  -2   4   6        0.43        0.00      2.78 o 
  -1   4   6      175.40      175.27      5.50 o 
   0   4   6     3180.26     3300.72     60.15 o 
   1   4   6     3740.19     3961.05     56.03 o 
   2   4   6     1857.54     1865.94     28.38 o 
   3   4   6      159.49      155.79      7.36 o 
   4   4   6      286.92      294.48     10.77 o 
   5   4   6      619.92      669.45     18.86 o 
   6   4   6      507.72      534.09     16.95 o 
   7   4   6     1129.36     1105.05     29.20 o 
   8   4   6      145.28      153.43      9.86 o 
   9   4   6      457.23      469.76     18.02 o 
  10   4   6      147.19      148.13     10.74 o 
  11   4   6       51.68       56.46      7.89 o 
  -6   5   6      306.88      309.57     14.99 o 
  -5   5   6      437.81      429.02     16.85 o 
  -4   5   6      424.41      424.09     15.97 o 
  -3   5   6      306.60      270.11     11.84 o 
  -2   5   6      138.92      131.54      5.37 o 
  -1   5   6      321.10      345.79      8.40 o 
   0   5   6      139.12      156.08      7.51 o 
   1   5   6     2912.40     3087.22     44.88 o 
   2   5   6     1713.88     1656.18     26.04 o 
   3   5   6     2615.42     2616.70     55.18 o 
   4   5   6      216.56      209.88      9.17 o 
   5   5   6      296.00      327.67     12.41 o 
   6   5   6       68.71       75.42      6.38 o 
   7   5   6      417.49      425.04     15.53 o 
   8   5   6      873.48      876.73     25.77 o 
   9   5   6      492.55      504.75     18.83 o 
  10   5   6      455.17      490.70     19.51 o 
  11   5   6        4.99        2.36      4.83 o 
  -6   6   6       80.67       73.34      8.50 o 
  -5   6   6      284.42      290.47     14.00 o 
  -4   6   6      462.30      461.89     16.95 o 
  -3   6   6      821.36      760.19     21.95 o 
  -2   6   6       31.77       22.75      3.16 o 
  -1   6   6     1480.22     1400.99     24.48 o 
   0   6   6      314.52      304.45     17.89 o 
   1   6   6      559.61      575.85     11.86 o 
   2   6   6     1511.02     1526.67     24.73 o 
   3   6   6     2782.50     2792.29     59.26 o 
   4   6   6     2247.54     2171.06     47.96 o 
   5   6   6       27.21       20.50      3.99 o 
   6   6   6      599.18      577.51     18.26 o 
   7   6   6        8.45       10.41      4.28 o 
   8   6   6      218.99      206.51     11.28 o 
   9   6   6      419.53      412.41     16.93 o 
  10   6   6      446.93      440.06     18.45 o 
  -5   7   6       39.62       30.94      5.91 o 
  -4   7   6      136.01      148.74      9.90 o 
  -3   7   6      233.79      239.71     14.31 o 
  -2   7   6      233.20      243.48      9.91 o 
  -1   7   6      525.15      522.32     11.68 o 
   0   7   6       64.77       73.41      4.78 o 
   1   7   6       92.48       89.72      4.73 o 
   2   7   6      200.09      210.11      6.80 o 
   3   7   6     1174.16     1160.85     29.07 o 
   4   7   6     2329.31     2313.61     51.41 o 
   5   7   6      161.30      151.06      8.94 o 
   6   7   6      175.64      192.19     10.22 o 
   7   7   6      139.64      123.96      8.79 o 
   8   7   6      124.19      129.66      9.25 o 
   9   7   6      174.71      164.58     10.96 o 
  10   7   6      144.87      140.21     10.80 o 
  -3   8   6      108.09      109.22      9.81 o 
  -2   8   6      714.06      736.93     15.32 o 
  -1   8   6     1344.64     1370.53     23.74 o 
   0   8   6      315.48      324.04      9.01 o 
   1   8   6        3.69        4.02      2.45 o 
   2   8   6       50.66       63.73      5.08 o 
   3   8   6      214.92      219.37     10.77 o 
   4   8   6      775.66      702.22     21.10 o 
   5   8   6     2157.51     1999.33     46.63 o 
   6   8   6     1103.33     1091.86     29.65 o 
   7   8   6      141.58      138.45      9.42 o 
   8   8   6      102.77      101.11      8.67 o 
   9   8   6       25.17       19.99      5.63 o 
  10   8   6       18.03       17.34      5.84 o 
  -3   9   6       43.89       41.63      5.99 o 
  -2   9   6      216.07      245.39     12.46 o 
  -1   9   6      974.37     1060.41     29.39 o 
   0   9   6     1191.62     1090.94     84.37 o 
   1   9   6       34.32       40.29      3.81 o 
   2   9   6       49.97       44.01      6.32 o 
   3   9   6      118.28      112.11      8.47 o 
   4   9   6      176.77      176.36     10.34 o 
   5   9   6      809.83      763.03     23.30 o 
   6   9   6      899.28      923.73     27.15 o 
   7   9   6      372.20      378.23     15.92 o 
   8   9   6        6.93        1.67      4.28 o 
   9   9   6       13.69       13.31      5.48 o 
  -3  10   6       12.01       10.21      4.83 o 
  -2  10   6       74.71       78.56      7.78 o 
  -1  10   6      341.25      359.44     15.72 o 
   0  10   6     1588.32     1599.92     40.45 o 
   1  10   6     1087.06     1069.26     29.77 o 
   2  10   6       53.84       54.46      6.52 o 
   3  10   6       27.31       20.02      5.03 o 
   4  10   6        8.78        0.00      3.81 o 
   5  10   6       29.94       21.45      5.62 o 
   6  10   6      507.36      475.89     18.40 o 
   7  10   6      565.47      566.02     20.81 o 
   8  10   6      245.85      247.90     13.77 o 
  -2  11   6        5.56        7.22      5.10 o 
  -1  11   6        0.70        5.38      4.74 o 
   0  11   6      213.10      228.56     13.19 o 
   1  11   6      725.77      729.98     23.81 o 
   2  11   6      348.75      361.31     16.08 o 
   3  11   6       94.52      108.16      9.15 o 
   4  11   6        5.91        0.73      4.11 o 
   5  11   6       57.62       46.63      7.01 o 
   6  11   6        2.65        4.71      4.69 o 
   7  11   6      129.69      136.01     10.92 o 
   0  12   6       25.26       27.39      6.52 o 
   1  12   6      177.71      189.07     12.17 o 
   2  12   6      447.84      406.78     17.68 o 
   3  12   6      288.98      277.75     14.63 o 
   4  12   6        9.35       11.78      5.39 o 
   5  12   6        3.16        1.47      4.71 o 
   1  -8   7       19.57        7.39      7.22 o 
   2  -8   7       43.11       37.26      8.79 o 
   3  -8   7       81.34       96.04     11.23 o 
   4  -8   7      192.88      223.41     15.89 o 
  -1  -7   7      166.97      134.01     12.46 o 
   0  -7   7       85.84       76.19      9.73 o 
   1  -7   7        7.23        0.00      5.43 o 
   2  -7   7        0.60        0.00      5.34 o 
   3  -7   7       63.88       54.73      8.93 o 
   4  -7   7      177.31      179.72     13.59 o 
   5  -7   7      222.40      254.00     15.74 o 
   6  -7   7      108.62      119.75      7.55 o 
  -2  -6   7      157.83      143.21     12.77 o 
  -1  -6   7      382.42      376.96     19.22 o 
   0  -6   7      245.02      246.28     15.34 o 
   1  -6   7       64.53       54.96      8.28 o 
   2  -6   7       20.01       18.30      6.38 o 
   3  -6   7        6.82        2.76      5.48 o 
   4  -6   7        2.01        0.00      4.74 o 
   5  -6   7      200.26      201.38      8.74 o 
   6  -6   7      412.64      417.47     12.72 o 
   7  -6   7      132.21      153.72     11.28 o 
   8  -6   7        7.68        7.32      5.43 o 
  -3  -5   7        4.68        0.00      4.66 o 
  -2  -5   7        0.82        0.00      5.00 o 
  -1  -5   7      435.33      462.92     20.55 o 
   0  -5   7      707.03      709.18     26.30 o 
   1  -5   7      851.03      862.00     29.59 o 
   2  -5   7      242.27      237.78     14.20 o 
   3  -5   7       32.31       31.37      6.45 o 
   4  -5   7       56.87       65.67      8.04 o 
   5  -5   7      112.06      116.85      6.73 o 
   6  -5   7      459.86      476.48     15.84 o 
   7  -5   7      325.99      317.52     15.10 o 
   8  -5   7      441.80      463.84     19.35 o 
   9  -5   7      111.25      112.49     10.75 o 
  -4  -4   7       23.27       19.44      4.38 o 
  -3  -4   7       14.48       15.77      4.04 o 
  -2  -4   7        0.23        0.00      2.90 o 
  -1  -4   7       67.73       56.15      7.54 o 
   0  -4   7      472.18      446.94     19.06 o 
   1  -4   7      611.86      605.17     22.63 o 
   2  -4   7      924.61      990.58     30.99 o 
   3  -4   7      204.13      226.59     12.89 o 
   4  -4   7       51.25       62.53      7.59 o 
   5  -4   7       25.91       21.96      3.63 o 
   6  -4   7      155.56      150.59      7.14 o 
   7  -4   7      350.11      358.72     15.67 o 
   8  -4   7      373.19      374.58     16.81 o 
   9  -4   7      108.20      123.53     10.72 o 
  -4  -3   7      316.98      321.12     21.56 o 
  -3  -3   7      427.66      413.80     12.22 o 
  -2  -3   7       20.92       23.98      3.81 o 
  -1  -3   7       94.97      105.58      5.94 o 
   0  -3   7      395.72      402.80     10.71 o 
   1  -3   7      312.77      325.52      9.10 o 
   2  -3   7     1303.69     1289.88     36.66 o 
   3  -3   7     1082.42     1148.24     33.32 o 
   5  -3   7      139.30      127.14      6.26 o 
   6  -3   7        1.08        2.40      2.70 o 
   7  -3   7       48.63       47.36      6.61 o 
   8  -3   7      156.74      176.08     11.40 o 
   9  -3   7      171.48      174.91     11.81 o 
  10  -3   7       45.14       51.37      7.92 o 
  -5  -2   7       53.29       54.60      7.59 o 
  -4  -2   7      628.21      618.51     24.87 o 
  -3  -2   7      477.40      492.42     13.28 o 
  -2  -2   7      341.95      341.01     10.41 o 
  -1  -2   7      528.51      488.04     15.86 o 
   0  -2   7       28.13       31.37      4.49 o 
   1  -2   7       57.08       52.99      6.85 o 
   2  -2   7      325.25      327.03      8.89 o 
   3  -2   7     3388.28     3434.66     41.87 o 
   4  -2   7      577.21      550.07     11.75 o 
   5  -2   7        7.12        7.32      4.98 o 
   6  -2   7       73.90       73.96      6.43 o 
   7  -2   7       16.01        6.02      4.01 o 
   8  -2   7       38.13       34.48      6.13 o 
   9  -2   7      217.53      184.74     11.73 o 
  10  -2   7      244.31      229.79     13.55 o 
  -5  -1   7        7.64        2.05      4.78 o 
  -4  -1   7      236.40      229.06     12.39 o 
  -3  -1   7     1027.18      944.35     26.35 o 
  -2  -1   7     1244.83     1266.36     31.76 o 
  -1  -1   7      325.12      319.07     12.24 o 
   0  -1   7        4.56        8.29      3.19 o 
   1  -1   7      342.27      324.70     11.35 o 
   2  -1   7       20.05       18.14      3.50 o 
   3  -1   7     1355.29     1381.77     35.86 o 
   4  -1   7     1230.30     1195.97     21.09 o 
   5  -1   7      928.59      893.17     17.36 o 
   6  -1   7      349.81      365.43      9.70 o 
   7  -1   7        1.05        0.00      3.14 o 
   8  -1   7      120.35       95.27      8.19 o 
   9  -1   7        0.11        2.85      4.42 o 
  10  -1   7      110.24       91.04      8.89 o 
  11  -1   7       59.32       59.65      8.14 o 
  -5   0   7        4.69        0.00      4.40 o 
  -4   0   7        1.39        0.58      4.22 o 
  -3   0   7      360.94      357.80     14.44 o 
  -2   0   7     1202.99     1166.89     29.49 o 
  -1   0   7     1427.62     1417.13     33.43 o 
   0   0   7      118.81      114.59      7.15 o 
   1   0   7        2.41        3.53      2.54 o 
   2   0   7      249.01      258.15      6.30 o 
   3   0   7      260.01      264.04     12.95 o 
   4   0   7     1870.63     1942.82     42.60 o 
   5   0   7     2919.09     2826.20     60.26 o 
   6   0   7      977.57      982.17     18.52 o 
   7   0   7       59.19       66.77      6.76 o 
   8   0   7       18.75        5.70      4.15 o 
   9   0   7        6.13        0.00      4.04 o 
  10   0   7        1.32        0.02      4.25 o 
  11   0   7      172.36      184.75     12.65 o 
  -5   1   7        0.04        0.00      4.40 o 
  -4   1   7       51.34       38.61      5.82 o 
  -3   1   7        8.09        7.41      4.04 o 
  -2   1   7      224.29      222.20     10.67 o 
  -1   1   7     1345.11     1265.23     30.76 o 
   0   1   7      876.74      845.55     22.26 o 
   1   1   7      361.89      374.73     12.58 o 
   2   1   7       17.35       21.59      2.67 o 
   3   1   7      812.93      822.15     14.43 o 
   4   1   7       22.18       16.21      3.28 o 
   5   1   7     1443.86     1439.06     33.81 o 
   6   1   7      911.76      860.21     23.72 o 
   7   1   7      468.82      469.93     16.57 o 
   8   1   7      563.69      557.18     19.18 o 
   9   1   7       32.45       25.45      5.50 o 
  10   1   7        4.03        0.00      4.13 o 
  11   1   7       18.91       22.85      6.13 o 
  -5   2   7      117.73      114.90      9.37 o 
  -4   2   7      166.06      138.65     10.02 o 
  -3   2   7        5.08        1.04      3.41 o 
  -2   2   7       11.41       10.17      3.81 o 
  -1   2   7      177.52      197.49      9.66 o 
   0   2   7     1913.39     1928.21     42.58 o 
   1   2   7     2501.81     2634.60     38.30 o 
   2   2   7     1686.84     1760.23     26.85 o 
   3   2   7      121.32      120.64      4.58 o 
   4   2   7        6.08        6.11      2.73 o 
   5   2   7      702.21      665.37     18.79 o 
   6   2   7     1103.98     1073.91     27.72 o 
   7   2   7     1217.74     1165.98     30.36 o 
   8   2   7     1196.55     1160.71     31.16 o 
   9   2   7      391.75      382.24     15.92 o 
  10   2   7       20.73       16.96      5.53 o 
  11   2   7        0.60        1.20      2.95 o 
  -5   3   7      379.93      360.92     15.99 o 
  -4   3   7      556.81      493.53     18.42 o 
  -3   3   7        0.10        0.00      3.11 o 
  -2   3   7        2.56        2.36      3.07 o 
  -1   3   7       24.65       25.09      4.42 o 
   0   3   7      463.70      484.95     15.43 o 
   1   3   7     1894.33     1855.46     35.93 o 
   2   3   7     3591.16     3503.64     71.20 o 
   3   3   7     1275.28     1279.88     20.98 o 
   4   3   7       57.07       61.44      5.26 o 
   5   3   7      385.42      355.19     12.51 o 
   6   3   7      885.49      909.19     24.61 o 
   7   3   7      344.68      363.09     14.25 o 
   8   3   7      726.35      734.80     22.87 o 
   9   3   7      752.01      727.03     23.50 o 
  10   3   7      166.33      162.63     10.96 o 
  11   3   7        2.30        2.87      4.30 o 
  -5   4   7      177.74      191.46     11.86 o 
  -4   4   7      852.44      800.56     24.66 o 
  -3   4   7      568.62      538.32     18.01 o 
  -2   4   7        0.87        2.53      3.58 o 
  -1   4   7      120.34      125.82      7.80 o 
   0   4   7      166.53      172.61      5.71 o 
   1   4   7      629.45      638.10     12.42 o 
   2   4   7     3287.06     3285.99     65.42 o 
   3   4   7     3210.79     3059.41     63.13 o 
   4   4   7     1364.66     1335.21     31.49 o 
   5   4   7      147.14      154.54      8.14 o 
   6   4   7       34.69       34.46      4.92 o 
   7   4   7       33.42       39.61      5.44 o 
   8   4   7      383.61      386.49     15.65 o 
   9   4   7      354.29      349.90     15.65 o 
  10   4   7      129.79      139.05     10.68 o 
  11   4   7      156.45      168.66     12.12 o 
  -5   5   7       60.18       58.98      7.48 o 
  -4   5   7      542.44      500.75     18.33 o 
  -3   5   7     1211.33     1132.26     30.00 o 
  -2   5   7      950.51      962.22     26.15 o 
  -1   5   7      192.64      189.02      9.85 o 
   0   5   7      322.31      323.91      8.32 o 
   1   5   7        0.53        0.00      1.78 o 
   2   5   7      919.65      863.06     15.80 o 
   3   5   7     3539.73     3490.63     71.99 o 
   4   5   7     3399.38     3316.12     69.17 o 
   5   5   7      885.27      904.60     24.08 o 
   6   5   7       96.95      113.60      8.04 o 
   7   5   7      100.53      104.62      8.04 o 
   8   5   7        8.01        7.10      4.01 o 
   9   5   7       60.88       69.40      7.63 o 
  10   5   7      429.39      449.71     18.71 o 
  11   5   7      767.87      747.61     26.28 o 
  -5   6   7       19.59       20.29      5.89 o 
  -4   6   7      128.41      147.77     10.19 o 
  -3   6   7      451.64      454.45     16.59 o 
  -2   6   7     1488.58     1442.10     35.45 o 
  -1   6   7      768.49      793.93     15.51 o 
   0   6   7       16.25       14.89      2.91 o 
   1   6   7      596.63      616.28     14.07 o 
   2   6   7       59.66       61.09      3.92 o 
   3   6   7      714.07      732.36     20.34 o 
   4   6   7     1574.27     1581.16     37.04 o 
   5   6   7     2092.00     2063.96     46.66 o 
   6   6   7      176.95      198.88     10.22 o 
   7   6   7       74.66       88.78      7.80 o 
   8   6   7        1.51        0.00      3.74 o 
   9   6   7        0.12        0.00      3.91 o 
  10   6   7      192.90      179.74     11.90 o 
  -4   7   7       12.66       17.60      5.24 o 
  -3   7   7       59.06       58.63      6.62 o 
  -2   7   7      322.24      292.96     12.68 o 
  -1   7   7     1567.84     1625.10     27.17 o 
   0   7   7      637.29      673.36     14.04 o 
   1   7   7        2.34        3.44      2.83 o 
   2   7   7      325.89      352.10      9.31 o 
   3   7   7      328.31      337.37     12.85 o 
   4   7   7      259.70      269.27     11.62 o 
   5   7   7     1225.03     1239.70     31.56 o 
   6   7   7     1719.83     1726.49     41.47 o 
   7   7   7      648.20      624.00     20.63 o 
   8   7   7       93.79      100.37      8.60 o 
   9   7   7       21.98       16.50      5.29 o 
  10   7   7        0.18        0.00      4.59 o 
  -4   8   7        8.18        0.73      4.37 o 
  -3   8   7        0.18        0.00      3.46 o 
  -2   8   7       27.61       22.97      3.64 o 
  -1   8   7      519.80      534.73     12.68 o 
   0   8   7     1063.95     1156.40     21.07 o 
   1   8   7      508.58      536.12     12.45 o 
   2   8   7      182.72      197.36      7.28 o 
   3   8   7      311.43      327.23     13.41 o 
   4   8   7        0.52        2.05      3.50 o 
   5   8   7      332.74      344.11     14.05 o 
   6   8   7     1153.21     1073.10     29.51 o 
   7   8   7      157.76      178.97     10.58 o 
   8   8   7      157.99      141.91     10.09 o 
   9   8   7       66.07       65.91      7.70 o 
  10   8   7        4.40        0.00      4.90 o 
  -2   9   7        0.22        1.86      4.16 o 
  -1   9   7      158.88      175.71      7.46 o 
   0   9   7     1057.77     1058.98     20.47 o 
   1   9   7     1141.94     1204.88     22.17 o 
   2   9   7      336.71      345.42      9.83 o 
   3   9   7      248.25      242.44     11.90 o 
   4   9   7       59.74       61.08      6.76 o 
   5   9   7       25.78       20.67      5.14 o 
   6   9   7       16.40       12.82      4.52 o 
   7   9   7      540.69      500.60     18.91 o 
   8   9   7      407.77      388.81     16.79 o 
   9   9   7      142.87      159.60     11.57 o 
  -2  10   7        3.65        0.51      4.30 o 
  -1  10   7       17.47       23.02      5.77 o 
   0  10   7       74.75       77.69      7.92 o 
   1  10   7      914.65      896.99     26.68 o 
   2  10   7      827.20      843.69     18.71 o 
   3  10   7      146.28      154.89      7.12 o 
   4  10   7       91.52       89.65      8.04 o 
   5  10   7       15.54       20.19      5.31 o 
   6  10   7       28.96       21.04      5.44 o 
   7  10   7       67.11       62.24      7.73 o 
   8  10   7      306.40      296.60     15.16 o 
  -1  11   7       35.40       37.48      6.84 o 
   0  11   7        1.49        0.00      4.59 o 
   1  11   7       47.01       32.94      6.25 o 
   2  11   7      192.62      204.40     12.39 o 
   3  11   7      332.07      328.00     15.50 o 
   4  11   7      404.31      389.37     16.86 o 
   5  11   7       27.55       36.10      6.31 o 
   6  11   7       82.69       75.61      8.31 o 
   7  11   7        1.94        0.00      4.66 o 
   1  12   7        3.55        5.73      5.10 o 
   2  12   7       52.60       49.80      7.49 o 
   3  12   7      155.24      143.31     11.11 o 
   4  12   7      375.75      347.61     16.52 o 
   5  12   7      362.70      362.47     17.19 o 
   1  -7   8      142.45      146.37     13.67 o 
   2  -7   8        4.59       11.79      7.00 o 
   3  -7   8        1.04        0.00      5.56 o 
   4  -7   8        6.19        2.07      6.30 o 
   5  -7   8       27.84       31.68      8.35 o 
  -1  -6   8       19.82       12.53      6.72 o 
   0  -6   8      233.90      228.51     15.80 o 
   1  -6   8      284.47      313.88     18.04 o 
   2  -6   8      162.00      181.34     13.74 o 
   3  -6   8       21.18       19.88      6.88 o 
   4  -6   8        2.74        0.00      4.71 o 
   5  -6   8        0.73        0.00      5.31 o 
   6  -6   8       14.29       14.59      6.88 o 
   7  -6   8      123.87      135.77     11.01 o 
  -2  -5   8       18.88        8.87      5.94 o 
  -1  -5   8       21.49       16.54      6.59 o 
   0  -5   8        6.91       13.69      6.21 o 
   1  -5   8      524.38      572.04     24.00 o 
   2  -5   8      745.91      793.92     28.79 o 
   3  -5   8      335.96      315.61     16.73 o 
   4  -5   8       13.48        7.20      5.55 o 
   5  -5   8      102.67       79.98      9.10 o 
   6  -5   8       17.02       16.30      4.75 o 
   7  -5   8       60.46       61.60      7.82 o 
   8  -5   8      173.88      189.81     12.87 o 
  -3  -4   8       35.59       42.02      5.26 o 
  -2  -4   8      118.39      110.36     10.75 o 
  -1  -4   8        4.43        0.00      4.51 o 
   0  -4   8       10.51        7.78      5.44 o 
   1  -4   8      111.41      115.03     10.79 o 
   2  -4   8      388.02      420.86     18.91 o 
   3  -4   8      443.61      431.89     18.77 o 
   4  -4   8       68.80       70.80      8.35 o 
   5  -4   8       59.33       49.02      7.42 o 
   6  -4   8        8.41        0.00      3.03 o 
   7  -4   8        9.75        0.00      4.37 o 
   8  -4   8       73.81       71.02      8.33 o 
   9  -4   8       60.01       57.93      8.00 o 
  -3  -3   8      434.74      424.02     14.09 o 
  -2  -3   8      589.03      589.18     15.15 o 
  -1  -3   8       78.91       77.63      5.53 o 
   0  -3   8        9.47       12.75      3.15 o 
   1  -3   8        0.26        1.37      4.20 o 
   2  -3   8      255.16      253.07     13.89 o 
   3  -3   8      457.13      485.00     19.47 o 
   4  -3   8     1095.36     1162.25     34.41 o 
   5  -3   8      698.55      682.91     15.44 o 
   6  -3   8      140.87      147.79      6.99 o 
   7  -3   8       16.23       17.92      5.12 o 
   8  -3   8        1.39        0.00      4.08 o 
   9  -3   8       73.16       78.27      8.70 o 
  -4  -2   8        0.08        0.00      2.99 o 
  -3  -2   8      152.15      126.56      7.39 o 
  -2  -2   8      384.99      398.09     11.85 o 
  -1  -2   8      272.31      269.34      9.31 o 
   0  -2   8      118.32      108.60      9.91 o 
   1  -2   8      311.49      295.77     10.42 o 
   2  -2   8       25.17       19.44      3.14 o 
   3  -2   8      100.75       88.33      5.12 o 
   4  -2   8      743.63      729.76     24.15 o 
   5  -2   8      113.82      116.31      5.98 o 
   6  -2   8      168.17      173.64      7.18 o 
   7  -2   8      159.79      157.79     10.19 o 
   8  -2   8        3.59        0.00      4.15 o 
   9  -2   8        0.42        0.00      4.27 o 
  10  -2   8       31.01       32.14      6.71 o 
  -4  -1   8        8.25        3.19      4.88 o 
  -3  -1   8        8.19        3.41      4.37 o 
  -2  -1   8      630.66      602.41     19.85 o 
  -1  -1   8     1127.24     1098.31     28.37 o 
   0  -1   8     1899.44     1899.47     42.92 o 
   1  -1   8      675.73      596.57     17.58 o 
   2  -1   8      199.22      221.96      9.56 o 
   3  -1   8      493.84      480.77     14.76 o 
   4  -1   8      121.46      125.18      4.61 o 
   5  -1   8     1438.99     1411.32     19.88 o 
   6  -1   8      498.76      478.74     11.81 o 
   7  -1   8      866.72      852.37     24.88 o 
   8  -1   8      461.13      429.53     17.00 o 
   9  -1   8        6.40        0.00      4.35 o 
  10  -1   8       12.46       10.04      5.50 o 
  -4   0   8        0.32        1.02      4.76 o 
  -3   0   8      175.22      184.87     11.16 o 
  -2   0   8       51.37       48.27      5.73 o 
  -1   0   8     1212.96     1165.05     29.70 o 
   0   0   8     1340.07     1273.83     31.25 o 
   1   0   8      320.51      299.91     11.67 o 
   2   0   8       49.95       44.67      4.86 o 
   3   0   8       46.57       42.09      4.64 o 
   4   0   8        0.44        3.02      2.04 o 
   5   0   8      472.67      462.08     15.31 o 
   6   0   8      773.42      789.91     16.33 o 
   7   0   8     1215.89     1174.23     31.08 o 
   8   0   8      890.63      857.15     25.67 o 
   9   0   8       88.12       92.98      8.62 o 
  10   0   8       20.24       15.46      5.60 o 
  11   0   8        1.10        0.00      3.62 o 
  -4   1   8       77.99       90.70      8.65 o 
  -3   1   8       47.64       42.40      6.35 o 
  -2   1   8        4.85        1.08      3.62 o 
  -1   1   8      122.87      111.06      7.75 o 
   0   1   8      496.28      502.07     16.40 o 
   1   1   8     2250.64     2096.44     46.06 o 
   2   1   8     2159.63     2116.22     46.30 o 
   3   1   8      369.92      365.23      8.48 o 
   4   1   8       14.69        7.56      2.24 o 
   5   1   8      137.46      135.51      7.82 o 
   6   1   8      211.17      213.87     10.56 o 
   7   1   8      168.90      173.16     10.22 o 
   8   1   8     1121.63     1091.30     30.23 o 
   9   1   8      781.86      775.69     24.83 o 
  10   1   8       70.50       73.10      8.18 o 
  11   1   8        5.43        1.08      5.00 o 
  -5   2   8      155.23      151.45     11.28 o 
  -4   2   8      454.65      489.40     18.62 o 
  -3   2   8      366.31      348.04     14.93 o 
  -2   2   8       32.66       18.36      4.80 o 
  -1   2   8      107.48       98.75      7.77 o 
   0   2   8      157.17      175.84      9.47 o 
   1   2   8      941.37      919.53     24.30 o 
   2   2   8     2370.81     2473.71     53.23 o 
   3   2   8     2305.43     2365.50     35.54 o 
   4   2   8     1151.29     1141.26     19.56 o 
   5   2   8      389.05      389.99     13.41 o 
   6   2   8      260.23      259.82     11.32 o 
   7   2   8       45.13       34.22      5.51 o 
   8   2   8      371.96      357.63     14.76 o 
   9   2   8     1079.53     1035.18     31.99 o 
  10   2   8      402.72      402.20     16.37 o 
  11   2   8       27.75       35.84      6.38 o 
  -4   3   8      441.80      385.38     16.64 o 
  -3   3   8     1135.41     1050.00     29.24 o 
  -2   3   8      253.95      244.32     11.62 o 
  -1   3   8        5.06        4.78      3.43 o 
   0   3   8      236.93      293.10     12.02 o 
   1   3   8      191.44      217.69     10.39 o 
   2   3   8      926.11      960.49     16.95 o 
   3   3   8     3552.21     3602.24     52.08 o 
   4   3   8     1036.09      934.52     23.60 o 
   5   3   8       61.00       54.92      5.39 o 
   6   3   8      217.04      223.82     10.56 o 
   7   3   8       50.50       44.92      5.92 o 
   8   3   8       21.96       12.94      4.80 o 
   9   3   8      358.38      364.01     16.06 o 
  10   3   8      584.76      578.75     21.45 o 
  11   3   8       55.77       66.49      8.09 o 
  -4   4   8       70.87       67.01      7.83 o 
  -3   4   8     1202.51     1140.50     31.03 o 
  -2   4   8     1411.01     1365.19     34.77 o 
  -1   4   8      147.89      165.02      9.66 o 
   0   4   8      345.13      331.16     13.16 o 
   1   4   8      126.25      127.01      8.29 o 
   2   4   8       67.14       70.74      4.22 o 
   3   4   8      372.10      374.48      9.17 o 
   4   4   8     1709.33     1667.54     37.84 o 
   5   4   8     1204.95     1180.00     29.36 o 
   6   4   8      652.36      665.23     20.05 o 
   7   4   8      315.64      317.20     13.33 o 
   8   4   8      164.47      177.86     10.60 o 
   9   4   8        0.42        1.26      4.28 o 
  10   4   8      302.72      295.76     15.14 o 
  11   4   8       95.83      104.96      9.78 o 
  -4   5   8        0.37        0.00      4.59 o 
  -3   5   8      146.45      147.56     10.09 o 
  -2   5   8     1746.50     1678.31     41.05 o 
  -1   5   8     1104.00     1116.56     29.66 o 
   0   5   8        4.50        5.62      3.87 o 
   1   5   8        0.13        0.00      2.00 o 
   2   5   8       86.90       97.82      5.06 o 
   3   5   8       42.94       37.14      7.72 o 
   4   5   8      620.03      628.84     18.21 o 
   5   5   8     2052.46     1980.88     44.90 o 
   6   5   8     1743.89     1653.78     39.73 o 
   7   5   8      171.82      176.66     10.07 o 
   8   5   8       53.22       50.02      6.50 o 
   9   5   8      206.72      241.88     13.18 o 
  10   5   8        1.47        0.00      4.10 o 
  11   5   8       94.04      106.38     10.09 o 
  -4   6   8       18.90        5.22      5.07 o 
  -3   6   8        0.05        1.91      4.04 o 
  -2   6   8      304.09      303.70     13.71 o 
  -1   6   8      487.37      514.27     17.92 o 
   0   6   8      859.36      896.80     25.26 o 
   1   6   8      904.49      971.96     21.57 o 
   2   6   8       15.43       21.80      3.07 o 
   3   6   8      112.36      117.73      7.16 o 
   4   6   8       34.73       27.73      4.56 o 
   5   6   8      526.10      528.25     17.14 o 
   6   6   8      613.39      622.85     19.75 o 
   7   6   8      616.60      615.36     20.41 o 
   8   6   8      606.51      607.58     21.06 o 
   9   6   8        0.47        3.57      4.52 o 
  10   6   8       42.28       36.97      6.84 o 
  -3   7   8        2.88        6.83      4.63 o 
  -2   7   8        1.97        5.14      4.23 o 
  -1   7   8      400.16      392.55     15.48 o 
   0   7   8     1067.70     1043.48     19.53 o 
   1   7   8      774.63      749.42     15.53 o 
   2   7   8      281.86      298.87      8.82 o 
   3   7   8        6.81        7.37      4.34 o 
   4   7   8        1.91        1.50      3.41 o 
   5   7   8        1.48        0.00      2.76 o 
   6   7   8      732.03      697.23     21.49 o 
   7   7   8     1511.48     1443.79     37.26 o 
   8   7   8      568.34      574.07     20.50 o 
   9   7   8      283.26      268.78     14.15 o 
  10   7   8        0.21        0.00      4.56 o 
  -3   8   8       33.94       41.37      6.54 o 
  -2   8   8        1.01        0.82      3.84 o 
  -1   8   8       69.61       69.94      7.13 o 
   0   8   8      137.51      153.26      6.82 o 
   1   8   8      123.82      138.04      6.55 o 
   2   8   8      392.27      414.47     10.99 o 
   3   8   8      851.03      831.03     22.14 o 
   4   8   8      443.85      415.61     15.51 o 
   5   8   8        6.52        0.00      3.43 o 
   6   8   8       88.51       66.32      7.15 o 
   7   8   8      212.52      203.66     11.71 o 
   8   8   8      265.48      252.44     13.28 o 
   9   8   8      203.63      189.45     12.39 o 
  -2   9   8       52.84       54.53      6.90 o 
  -1   9   8        1.46        3.82      3.89 o 
   0   9   8       51.65       41.00      4.29 o 
   1   9   8      174.34      182.83      7.65 o 
   2   9   8     1000.18      999.98     19.73 o 
   3   9   8     1641.91     1627.76     28.21 o 
   4   9   8      595.86      624.03     20.81 o 
   5   9   8       66.92       54.05      6.74 o 
   6   9   8       25.17       27.63      5.65 o 
   7   9   8        5.82        6.88      4.63 o 
   8   9   8      116.53      114.40      9.69 o 
   9   9   8      342.92      355.53     16.93 o 
  -1  10   8        4.38        4.61      4.90 o 
   0  10   8       34.14       48.71      7.05 o 
   1  10   8        2.36        1.68      2.93 o 
   2  10   8      138.50      128.22      6.82 o 
   3  10   8      520.54      520.55     13.26 o 
   4  10   8      653.81      646.37     21.81 o 
   5  10   8      297.46      295.61     14.34 o 
   6  10   8        2.29        3.99      4.49 o 
   7  10   8       48.24       60.55      7.82 o 
   8  10   8        0.05        0.00      4.06 o 
   0  11   8        4.78        2.70      5.24 o 
   1  11   8        1.32        0.00      4.30 o 
   2  11   8        0.10        0.00      3.93 o 
   3  11   8       94.82       86.62      8.77 o 
   4  11   8      504.40      510.45     30.36 o 
   5  11   8      566.46      545.52     20.67 o 
   6  11   8      185.51      201.50     12.68 o 
   2  -6   9      298.81      326.50     18.79 o 
   3  -6   9      225.42      202.96     14.95 o 
   4  -6   9       82.00       90.71     10.60 o 
   5  -6   9       17.59       17.15      7.46 o 
   0  -5   9        0.28        0.00      5.24 o 
   1  -5   9        0.03        0.00      5.34 o 
   2  -5   9      136.22      136.25     12.63 o 
   3  -5   9      204.46      220.18     14.81 o 
   4  -5   9      244.79      247.87     15.50 o 
   5  -5   9      144.33      157.74     12.90 o 
   6  -5   9       31.63       25.11      7.32 o 
  -1  -4   9      365.22      347.81     18.88 o 
   0  -4   9       51.12       29.58      7.29 o 
   1  -4   9        8.87        3.40      5.46 o 
   2  -4   9        9.10        9.06      5.79 o 
   3  -4   9      255.94      272.87     15.74 o 
   4  -4   9      255.96      287.34     16.09 o 
   5  -4   9      628.09      654.46     24.68 o 
   6  -4   9      456.07      447.79     19.27 o 
   7  -4   9        4.94        4.35      4.57 o 
   8  -4   9        0.35        0.00      4.35 o 
  -2  -3   9      236.83      238.74      9.81 o 
  -1  -3   9      246.67      240.45      9.57 o 
   0  -3   9      427.51      396.22     19.15 o 
   1  -3   9       39.72       41.81      7.34 o 
   2  -3   9       35.46       34.20      6.66 o 
   3  -3   9      145.32      149.56     11.37 o 
   4  -3   9      245.85      233.86     13.86 o 
   5  -3   9      387.89      388.88     17.55 o 
   6  -3   9      259.02      317.04     15.62 o 
   7  -3   9      306.78      327.79     14.73 o 
   8  -3   9       30.22       27.36      6.21 o 
   9  -3   9        3.53        6.57      5.07 o 
  -2  -2   9        6.45       11.41      3.59 o 
  -1  -2   9      312.90      310.17     10.65 o 
   0  -2   9      682.80      654.97     27.29 o 
   1  -2   9      386.94      398.16     11.45 o 
   2  -2   9       86.83       84.08      5.52 o 
   3  -2   9      134.68      137.10     10.72 o 
   4  -2   9      107.44       94.83      8.86 o 
   5  -2   9        0.48        3.62      4.25 o 
   6  -2   9      222.19      239.97      9.91 o 
   7  -2   9      585.89      573.34     19.66 o 
   8  -2   9      283.75      289.00     14.11 o 
   9  -2   9        4.15        0.32      4.68 o 
  -3  -1   9        1.63        5.50      5.09 o 
  -2  -1   9        0.21        0.00      3.67 o 
  -1  -1   9      131.30      119.54      8.91 o 
   0  -1   9      580.14      554.84     18.09 o 
   1  -1   9     1233.71     1282.91     31.85 o 
   2  -1   9      894.14      917.47     24.34 o 
   3  -1   9      434.38      435.81     14.56 o 
   4  -1   9        7.33        8.86      2.82 o 
   5  -1   9       41.47       37.05      5.07 o 
   6  -1   9      142.19      142.03      6.65 o 
   7  -1   9      574.33      561.85     19.18 o 
   8  -1   9      676.26      654.91     22.02 o 
   9  -1   9      121.39      106.91      9.30 o 
  10  -1   9        8.22        1.89      4.85 o 
  -3   0   9        4.59        0.00      4.66 o 
  -2   0   9       45.66       31.40      5.97 o 
  -1   0   9        1.06        0.65      3.84 o 
   0   0   9      131.50      128.43      8.79 o 
   1   0   9      845.90      815.08     22.96 o 
   2   0   9     1864.64     1891.24     42.86 o 
   3   0   9      383.65      404.43     14.25 o 
   4   0   9        0.17        1.76      3.07 o 
   5   0   9       52.28       59.51      5.77 o 
   6   0   9       67.02       67.72      4.66 o 
   7   0   9       58.93       75.93      7.34 o 
   8   0   9      501.42      495.02     18.60 o 
   9   0   9      610.38      604.69     21.61 o 
  10   0   9      125.25      109.88      9.78 o 
  -3   1   9      378.92      414.55     17.41 o 
  -2   1   9       79.32       82.50      7.90 o 
  -1   1   9        0.31        0.00      3.74 o 
   0   1   9        6.15        7.13      3.91 o 
   1   1   9      134.33      132.99      8.50 o 
   2   1   9     1092.62     1137.21     28.95 o 
   3   1   9      831.63      827.10     22.90 o 
   4   1   9      786.00      787.15     16.15 o 
   5   1   9      898.14      939.30     17.41 o 
   6   1   9        6.42        5.67      3.45 o 
   7   1   9      103.27      105.90      8.38 o 
   8   1   9      196.23      202.14     11.52 o 
   9   1   9      769.23      702.63     23.57 o 
  10   1   9      173.26      162.41     11.64 o 
  -3   2   9      564.78      513.33     19.17 o 
  -2   2   9      232.31      250.07     12.75 o 
  -1   2   9       56.95       79.29      7.53 o 
   0   2   9      166.93      156.18      9.51 o 
   1   2   9        7.80        7.77      3.70 o 
   2   2   9       21.73       30.36      5.03 o 
   3   2   9      978.17     1005.64     26.61 o 
   4   2   9     1995.22     1944.47     30.73 o 
   5   2   9      821.48      802.25     21.90 o 
   6   2   9      154.33      146.28      8.70 o 
   7   2   9       13.44        5.60      3.79 o 
   8   2   9        0.40        0.00      3.58 o 
   9   2   9       26.61       30.72      5.94 o 
  10   2   9      208.36      213.68     12.54 o 
  11   2   9      160.96      156.63     11.32 o 
  -3   3   9      121.28      140.14     10.38 o 
  -2   3   9      634.81      656.65     21.73 o 
  -1   3   9      431.84      415.21     16.23 o 
   0   3   9      413.12      443.36     16.37 o 
   1   3   9      595.60      625.64     19.70 o 
   2   3   9       16.55       13.59      4.16 o 
   3   3   9        7.10       14.39      4.20 o 
   4   3   9      649.38      672.04     20.21 o 
   5   3   9     1180.98     1183.44     29.49 o 
   6   3   9      441.84      414.72     14.87 o 
   7   3   9       65.14       54.33      6.26 o 
   8   3   9        0.84        0.00      3.40 o 
   9   3   9       35.26       24.73      6.06 o 
  10   3   9       86.05       90.20      9.10 o 
  11   3   9      146.52      140.46     11.28 o 
  -3   4   9       12.33        3.79      4.86 o 
  -2   4   9      495.89      455.75     17.51 o 
  -1   4   9     1407.06     1325.80     34.49 o 
   0   4   9      686.89      678.70     21.32 o 
   1   4   9      205.57      218.03     11.23 o 
   2   4   9       13.26       12.05      4.30 o 
   3   4   9      291.44      279.79      8.01 o 
   4   4   9       44.88       49.03      3.83 o 
   5   4   9     1512.95     1518.03     36.39 o 
   6   4   9      807.45      745.74     21.90 o 
   7   4   9      512.38      469.69     17.05 o 
   8   4   9      231.45      215.35     11.88 o 
   9   4   9       15.36       23.04      5.82 o 
  10   4   9       21.22       13.28      5.65 o 
  11   4   9      111.29      112.51     10.36 o 
  -3   5   9        4.56        0.00      4.25 o 
  -2   5   9        5.87        0.44      3.91 o 
  -1   5   9      627.53      604.80     20.53 o 
   0   5   9      289.78      283.85     13.24 o 
   1   5   9      449.06      466.36     17.10 o 
   2   5   9      545.32      576.26     19.08 o 
   3   5   9      189.65      196.50      7.02 o 
   4   5   9      202.32      203.59     16.85 o 
   5   5   9       40.95       29.29      4.86 o 
   6   5   9      594.83      595.72     19.29 o 
   7   5   9      678.79      623.37     20.41 o 
   8   5   9      894.32      846.55     25.99 o 
   9   5   9      147.37      150.70     10.91 o 
  10   5   9       64.43       64.58      8.26 o 
  -3   6   9       27.37       27.31      6.20 o 
  -2   6   9       21.04       21.10      5.53 o 
  -1   6   9       18.22       16.09      5.07 o 
   0   6   9      214.01      229.52     11.98 o 
   1   6   9     1161.97     1208.06     32.22 o 
   2   6   9     2344.09     2467.71     38.69 o 
   3   6   9      467.13      448.15     11.20 o 
   4   6   9      104.60      105.78      6.61 o 
   5   6   9        8.65        4.74      3.45 o 
   6   6   9       78.79       58.98      6.49 o 
   7   6   9      506.83      505.69     18.19 o 
   8   6   9     1778.50     1816.35     45.77 o 
   9   6   9      721.77      709.28     24.36 o 
  10   6   9       60.21       80.88      8.79 o 
  -2   7   9        0.98        1.28      4.49 o 
  -1   7   9       28.13       22.39      5.50 o 
   0   7   9      131.34      133.33      9.54 o 
   1   7   9       90.75       78.61      7.71 o 
   2   7   9     1714.93     1823.95     30.55 o 
   3   7   9     1846.74     1849.76     30.89 o 
   4   7   9       75.98       65.54      5.85 o 
   5   7   9        9.33       11.03      4.10 o 
   6   7   9       88.30       72.01      7.07 o 
   7   7   9      361.31      351.31     15.31 o 
   8   7   9      337.69      345.08     15.70 o 
   9   7   9      498.80      526.32     20.63 o 
  10   7   9      251.79      256.23     14.80 o 
  -2   8   9      218.52      254.25     13.67 o 
  -1   8   9       68.68       53.27      6.98 o 
   0   8   9       84.40       87.40      7.92 o 
   1   8   9      150.99      143.03      7.13 o 
   2   8   9      235.49      243.73     12.95 o 
   3   8   9      915.59      953.89     19.11 o 
   4   8   9      731.06      731.66     15.96 o 
   5   8   9      317.23      297.55     13.45 o 
   6   8   9      247.64      222.52     11.93 o 
   7   8   9        0.71        0.00      4.11 o 
   8   8   9       53.27       49.44      7.27 o 
   9   8   9      275.45      275.06     15.05 o 
  -1   9   9      319.04      345.51     15.48 o 
   0   9   9       26.03       29.48      5.79 o 
   1   9   9       11.19       12.78      5.91 o 
   2   9   9       10.22        6.61      3.31 o 
   3   9   9      295.38      319.41     11.84 o 
   4   9   9     1126.97     1178.58     22.62 o 
   5   9   9      923.18      902.79     26.80 o 
   6   9   9      256.89      271.95     13.59 o 
   7   9   9       18.06       17.20      5.27 o 
   8   9   9        2.59        2.30      4.56 o 
   0  10   9       86.92       98.07      8.89 o 
   1  10   9        0.22        5.57      3.33 o 
   2  10   9       10.00        7.78      3.39 o 
   3  10   9       18.77       10.59      3.63 o 
   4  10   9      346.12      349.10     10.83 o 
   5  10   9      912.69      945.60     28.74 o 
   6  10   9      263.34      253.18     13.59 o 
   7  10   9       32.14       21.98      6.25 o 
   2  11   9        8.69        9.97      5.60 o 
   3  11   9       22.28        9.51      3.77 o 
   4  11   9        4.15        2.42      3.24 o 
   5  11   9      247.52      251.03     13.89 o 
   6  11   9      324.46      334.02     16.25 o 
   1  -4  10      220.25      261.90     17.02 o 
   2  -4  10       16.53       12.66      6.30 o 
   3  -4  10        5.48        0.00      4.92 o 
   4  -4  10        5.30        0.00      5.27 o 
   5  -4  10       99.65      108.58     10.85 o 
   6  -4  10      657.83      655.49     25.43 o 
   0  -3  10      206.31      220.90     15.05 o 
   1  -3  10      343.71      390.72     19.76 o 
   2  -3  10      125.27      114.86     11.04 o 
   3  -3  10       60.25       64.48      8.65 o 
   4  -3  10       74.47       84.16      9.44 o 
   5  -3  10       26.17       16.06      6.01 o 
   6  -3  10       14.61        7.58      5.72 o 
   8  -3  10       58.87       54.19      7.41 o 
  -1  -2  10        4.10        1.06      7.25 o 
   0  -2  10       17.50       16.95      3.75 o 
   1  -2  10      535.49      512.38     22.48 o 
   2  -2  10      648.69      691.41     26.54 o 
   3  -2  10       72.88       82.33      9.17 o 
   4  -2  10       86.50       71.07      8.52 o 
   5  -2  10       27.12       23.93      5.99 o 
   6  -2  10       33.59       24.20      6.21 o 
   8  -2  10      211.87      214.21     12.44 o 
   9  -2  10      113.71      109.35      9.71 o 
  -1  -1  10       20.60       26.16      6.21 o 
   0  -1  10       16.25       20.60      5.31 o 
   1  -1  10      165.92      148.62      9.63 o 
   2  -1  10      255.69      270.82     12.29 o 
   3  -1  10      223.06      240.41     11.11 o 
   4  -1  10      460.26      477.71     12.69 o 
   5  -1  10      159.89      164.27     11.62 o 
   6  -1  10       74.79       80.08      8.35 o 
   7  -1  10        0.04        2.47      3.93 o 
   8  -1  10      281.78      314.02     14.93 o 
   9  -1  10      119.85      109.40      9.73 o 
  -2   0  10       47.35       52.91      7.65 o 
  -1   0  10        4.71        0.00      4.11 o 
   0   0  10       39.26       32.36      5.79 o 
   1   0  10       88.01       84.06      7.51 o 
   2   0  10       94.09       95.88      7.78 o 
   3   0  10     1279.86     1286.70     32.38 o 
   4   0  10     1309.24     1327.19     33.06 o 
   5   0  10      474.00      478.38     16.50 o 
   6   0  10       23.14       24.68      3.80 o 
   7   0  10      177.06      191.63     10.99 o 
   8   0  10        0.25        0.00      4.08 o 
   9   0  10      108.69      121.19     10.27 o 
  10   0  10      178.37      180.08     12.37 o 
  -2   1  10      379.70      372.78     16.42 o 
  -1   1  10      392.77      396.20     16.49 o 
   0   1  10       61.05       56.70      6.91 o 
   1   1  10        3.85        0.92      3.67 o 
   2   1  10        9.61        9.69      4.18 o 
   3   1  10      606.71      641.39     20.19 o 
   4   1  10      848.72      852.51     24.13 o 
   5   1  10      630.23      645.60     19.87 o 
   6   1  10      592.89      593.37     13.33 o 
   7   1  10       87.43       86.50      7.34 o 
   8   1  10        0.36        0.68      3.60 o 
   9   1  10       63.06       61.85      7.54 o 
  10   1  10      183.77      176.71     12.00 o 
  -2   2  10      158.95      149.10     10.80 o 
  -1   2  10      408.24      374.35     16.08 o 
   0   2  10      370.20      378.89     15.79 o 
   1   2  10      204.02      188.73     10.75 o 
   2   2  10        4.39        3.43      3.77 o 
   3   2  10        0.15        0.00      3.29 o 
   4   2  10      475.73      515.93     17.60 o 
   5   2  10      476.86      471.92     14.15 o 
   6   2  10      729.35      723.00     21.50 o 
   7   2  10      686.45      730.89     22.48 o 
   8   2  10       49.15       50.45      6.59 o 
   9   2  10        1.43        0.00      4.01 o 
  10   2  10       38.44       42.00      6.88 o 
  -2   3  10       57.62       50.78      7.29 o 
  -1   3  10      187.43      205.03     12.07 o 
   0   3  10      708.25      703.14     22.72 o 
   1   3  10     1468.20     1517.52     38.13 o 
   2   3  10      406.35      394.27     15.60 o 
   3   3  10       13.87       10.39      4.23 o 
   4   3  10       31.64       28.21      5.10 o 
   5   3  10      129.90      142.87     10.21 o 
   6   3  10      778.94      756.34     22.26 o 
   7   3  10      997.73      938.36     26.73 o 
   8   3  10      293.37      303.34     14.13 o 
   9   3  10       37.30       45.06      6.83 o 
  10   3  10       18.79       16.45      5.96 o 
  -2   4  10       12.79       23.95      5.68 o 
  -1   4  10       11.67       20.26      5.60 o 
   0   4  10      991.02      993.66     28.67 o 
   1   4  10     1357.39     1360.60     35.43 o 
   2   4  10      426.59      408.49     15.97 o 
   3   4  10       44.32       51.24      6.11 o 
   4   4  10        5.10        3.49      3.46 o 
   5   4  10       12.42        8.51      2.91 o 
   6   4  10      176.84      174.12      9.85 o 
   7   4  10     1320.83     1338.62     34.80 o 
   8   4  10      533.40      518.61     19.12 o 
   9   4  10       56.09       58.71      7.56 o 
  10   4  10       59.12       54.10      7.71 o 
  -2   5  10        1.39        0.00      4.78 o 
  -1   5  10        1.79        6.02      4.88 o 
   0   5  10        8.09        7.37      4.61 o 
   1   5  10      615.19      686.75     22.51 o 
   2   5  10     1606.97     1612.40     40.30 o 
   3   5  10      720.26      770.09     23.76 o 
   4   5  10      114.79      139.48     11.14 o 
   5   5  10        1.87        0.00      2.26 o 
   6   5  10        0.27        0.00      3.16 o 
   7   5  10       26.49       19.70      5.29 o 
   8   5  10      224.67      270.91     13.55 o 
   9   5  10      665.58      664.70     23.42 o 
  10   5  10      382.64      386.23     17.85 o 
  -2   6  10       53.44       53.18      7.66 o 
  -1   6  10        5.03        2.20      4.61 o 
   0   6  10        6.96       12.25      4.90 o 
   1   6  10      243.40      264.22     13.41 o 
   2   6  10      708.26      722.15     23.37 o 
   3   6  10     1999.82     2106.34     49.89 o 
   4   6  10      963.07     1000.33     19.77 o 
   5   6  10       44.69       43.81      4.34 o 
   6   6  10        2.22        0.00      3.62 o 
   7   6  10        0.57        0.00      3.35 o 
   8   6  10      311.37      335.12     15.48 o 
   9   6  10      600.40      606.55     22.46 o 
  10   6  10      547.88      564.98     22.31 o 
  -1   7  10       18.46       20.24      5.85 o 
   0   7  10       29.75       28.20      6.02 o 
   1   7  10       39.08       35.67      6.13 o 
   2   7  10        0.25        0.00      3.45 o 
   3   7  10      445.25      479.03     12.48 o 
   4   7  10     1772.52     1773.54     30.36 o 
   5   7  10      469.06      479.08     17.19 o 
   6   7  10       62.37       78.75      7.42 o 
   7   7  10      190.87      167.91     10.72 o 
   8   7  10        1.05        0.00      4.40 o 
   9   7  10        9.59        2.54      4.74 o 
   0   8  10      182.40      200.85     12.24 o 
   1   8  10      130.98      151.52     10.74 o 
   2   8  10       25.94       23.25      5.50 o 
   3   8  10      103.55      102.03      6.32 o 
   4   8  10     1245.53     1217.76     26.40 o 
   5   8  10      578.52      558.46     13.84 o 
   6   8  10       93.29       80.93      7.87 o 
   7   8  10      146.05      147.41     10.36 o 
   8   8  10        6.77        4.61      5.02 o 
   9   8  10        0.53        0.00      4.25 o 
   0   9  10      421.03      432.21     18.19 o 
   1   9  10       89.38      102.13      9.40 o 
   2   9  10        5.22        1.10      3.16 o 
   3   9  10        0.73        0.00      2.94 o 
   4   9  10        7.79        1.01      8.44 o 
   5   9  10      116.08      118.16     18.01 o 
   6   9  10      203.71      217.10     12.56 o 
   7   9  10      388.49      372.37     16.67 o 
   8   9  10      157.29      142.92     10.89 o 
   2  10  10       65.88       72.97      5.97 o 
   3  10  10       56.26       46.80      4.98 o 
   4  10  10      105.02       95.09     10.87 o 
   5  10  10       53.79       41.71      6.19 o 
   6  10  10      313.16      290.86     14.93 o 
   3  -3  11      333.57      342.20     18.88 o 
   4  -3  11       63.91       60.44      8.98 o 
   5  -3  11        8.89       10.75      5.99 o 
   1  -2  11        7.64        7.54      5.94 o 
   2  -2  11      196.97      209.26     14.78 o 
   3  -2  11      317.10      329.24     17.99 o 
   4  -2  11      207.82      213.24     14.35 o 
   5  -2  11       84.93       69.29      8.84 o 
   6  -2  11       11.40        3.57      5.34 o 
   1  -1  11       37.98       29.36      5.99 o 
   2  -1  11        4.45       10.75      4.80 o 
   3  -1  11      224.47      226.76     14.76 o 
   4  -1  11      368.57      392.72     19.06 o 
   5  -1  11      266.30      302.77     16.27 o 
   6  -1  11      231.54      239.91     14.35 o 
   0   0  11      209.07      229.74     13.14 o 
   1   0  11       38.96       47.79      6.55 o 
   2   0  11       22.46       17.82      5.02 o 
   3   0  11       82.63       71.77      7.10 o 
   4   0  11      171.85      166.83     10.56 o 
   5   0  11      597.68      631.88     20.43 o 
   6   0  11     1409.22     1469.58     42.34 o 
   8   0  11       19.43       14.83      5.27 o 
   9   0  11        3.42        0.00      4.47 o 
   0   1  11      649.91      651.29     22.34 o 
   1   1  11      206.04      230.90     12.51 o 
   2   1  11        4.26        2.37      3.82 o 
   3   1  11        9.03       10.16      4.49 o 
   4   1  11      140.18      161.78     10.51 o 
   5   1  11      867.05      897.53     25.89 o 
   6   1  11     1039.17     1033.87     28.37 o 
   7   1  11      383.76      394.92     15.65 o 
   8   1  11       49.93       55.49      6.81 o 
   9   1  11       64.73       56.60      7.20 o 
  -1   2  11        9.95       15.34      5.72 o 
   0   2  11      542.36      553.08     20.48 o 
   1   2  11      808.18      806.60     25.21 o 
   2   2  11      361.74      365.10     15.43 o 
   3   2  11      158.19      158.52     10.31 o 
   4   2  11      135.58      135.50      9.85 o 
   5   2  11       41.46       44.70      6.21 o 
   6   2  11       19.17       21.40      5.17 o 
   7   2  11      272.42      265.38     12.63 o 
   8   2  11      292.67      293.49     13.98 o 
   9   2  11      152.28      167.81     11.06 o 
  -1   3  11       10.48        9.51      5.26 o 
   0   3  11      123.97      136.62     10.51 o 
   1   3  11     1031.97     1072.22     30.86 o 
   2   3  11      612.41      648.98     21.79 o 
   3   3  11      253.56      267.99     13.01 o 
   4   3  11      148.62      164.78     10.41 o 
   5   3  11        0.34        3.74      4.04 o 
   6   3  11       11.50       13.15      3.16 o 
   7   3  11      244.15      256.71     12.51 o 
   8   3  11      576.81      571.09     20.24 o 
   9   3  11      177.02      168.90     11.32 o 
  -1   4  11        0.39        0.00      4.76 o 
   0   4  11        2.33        3.31      4.61 o 
   1   4  11       42.07       44.48      7.08 o 
   2   4  11      464.37      484.71     18.38 o 
   3   4  11      678.37      727.03     23.60 o 
   4   4  11      214.59      251.67     12.94 o 
   5   4  11       98.58       87.54      7.73 o 
   6   4  11        9.26       10.51      5.48 o 
   7   4  11        9.66        2.82      4.16 o 
   8   4  11      159.61      161.23     10.70 o 
   9   4  11      148.51      132.36     10.33 o 
   0   5  11       46.08       30.00      6.42 o 
   1   5  11      104.86      106.31      9.30 o 
   2   5  11      633.97      655.67     22.41 o 
   3   5  11     1238.98     1327.03     35.81 o 
   4   5  11      645.44      686.91     22.77 o 
   5   5  11      232.74      228.16     12.42 o 
   6   5  11       67.86       65.12      5.06 o 
   7   5  11       19.99       20.40      5.22 o 
   8   5  11       42.37       37.63      6.40 o 
   9   5  11      193.02      198.46     12.48 o 
   0   6  11       29.88       35.47      6.76 o 
   1   6  11        0.34        5.31      4.80 o 
   2   6  11        4.95        0.00      3.86 o 
   3   6  11      174.77      193.90     12.00 o 
   4   6  11      577.59      555.35     20.31 o 
   5   6  11      668.78      660.65     15.21 o 
   6   6  11      436.28      438.29     16.54 o 
   7   6  11       96.44       76.85      7.87 o 
   8   6  11       15.10       16.79      5.36 o 
   9   6  11        0.81        4.35      5.14 o 
   0   7  11      284.92      302.65     15.74 o 
   1   7  11       21.08       25.38      6.21 o 
   2   7  11        5.18        5.58      5.15 o 
   3   7  11       19.08       16.57      5.68 o 
   4   7  11       32.63       40.02      6.74 o 
   5   7  11      588.91      580.85     14.25 o 
   6   7  11      651.11      667.59     21.88 o 
   7   7  11      415.35      371.38     15.99 o 
   8   7  11       55.91       45.64      7.25 o 
   1   8  11      238.83      279.99     14.99 o 
   2   8  11       81.15       74.12      8.52 o 
   3   8  11       79.15       69.70      8.19 o 
   4   8  11       53.37       41.52      5.49 o 
   5   8  11      154.45      138.59      7.31 o 
   6   8  11      472.58      461.33     18.01 o 
   7   8  11      359.56      340.32     15.70 o 
   8   8  11      193.24      191.99     12.39 o 
   2   9  11      223.20      232.61     14.08 o 
   3   9  11       70.70       58.11      7.83 o 
   4   9  11       13.03        8.84      3.65 o 
   5   9  11        0.88        0.00      3.05 o 
   6   9  11       38.83       27.24      6.23 o 
   7   9  11       84.71       95.05      9.25 o 
   4  -1  12       17.86       19.29      6.67 o 
   5  -1  12      216.00      219.40     14.71 o 
   3   0  12        3.34       13.98      5.14 o 
   4   0  12        3.12        0.00      4.03 o 
   6   0  12      158.03      186.75     13.48 o 
   2   1  12      184.99      175.45     11.40 o 
   3   1  12       79.11       71.92      7.78 o 
   4   1  12       16.37       21.52      5.38 o 
   5   1  12        1.91        0.34      4.32 o 
   6   1  12       28.18       28.79      6.01 o 
   7   1  12      256.66      260.63     13.16 o 
   1   2  12       88.58       87.83      9.13 o 
   2   2  12      575.23      584.78     21.39 o 
   3   2  12      378.42      404.36     16.86 o 
   4   2  12      225.16      218.19     12.37 o 
   5   2  12       67.84       68.35      7.87 o 
   6   2  12        1.31        0.72      4.06 o 
   7   2  12       39.62       38.42      6.67 o 
   8   2  12       46.70       37.67      6.59 o 
   1   3  12       35.51       50.78      7.41 o 
   2   3  12      290.98      279.08     14.47 o 
   3   3  12      139.89      158.33     11.11 o 
   4   3  12      224.07      231.62     12.94 o 
   5   3  12      266.91      283.68     14.06 o 
   6   3  12       78.66       86.00      8.35 o 
   7   3  12       16.40       19.63      5.44 o 
   8   3  12        0.02        0.00      3.75 o 
   1   4  12       22.32       16.37      5.99 o 
   2   4  12       39.54       40.57      6.95 o 
   3   4  12      141.72      132.90     10.72 o 
   4   4  12      291.79      261.03     13.69 o 
   5   4  12      543.30      581.58     21.18 o 
   6   4  12      373.14      377.48     16.50 o 
   7   4  12        2.04        3.93      4.68 o 
   8   4  12       70.91       62.30      7.46 o 
   2   5  12       12.69       16.04      5.91 o 
   3   5  12       71.66       53.18      7.80 o 
   4   5  12      398.59      395.36     17.10 o 
   5   5  12      719.38      716.33     24.13 o 
   6   5  12      792.99      787.96     25.43 o 
   7   5  12      333.07      313.93     22.78 o 
   8   5  12       11.62       11.71      5.58 o 
   2   6  12       20.28       28.16      6.57 o 
   3   6  12        1.95        2.01      5.05 o 
   4   6  12       33.30       20.84      6.20 o 
   5   6  12       75.91       89.01      8.91 o 
   6   6  12      737.36      742.34     24.66 o 
   7   6  12      732.97      701.29     23.16 o 
   8   6  12      313.94      329.96     15.84 o 
   3   7  12      125.47      133.28     11.11 o 
   4   7  12       56.57       65.45      8.26 o 
   5   7  12        1.33        0.00      4.06 o 
   6   7  12      198.39      204.00      8.71 o 
   7   7  12      829.91      804.38     25.81 o 
   4   8  12      236.95      233.63     13.94 o 
   5   8  12       12.71        4.45      5.00 o 
                                                 
